# Supplementary material for: Discovery of isoquinoline sulfonamides as allosteric gyrase inhibitors with activity against fluoroquinolone-resistant bacteria
Source: Nat Chem. 2024 Jun 19;16(9):1462–72. doi: 10.1038/s41557-024-01516-x (PMC11374673; doi:10.1038/s41557-024-01516-x)
Supplement: Supplementary file 3 — Table 1. Initial library screen. Table 2. H-89 derivatives rescreen. Table 3. SAR overview. Table 4. BCP features. Table 5. WGS results. Table 6. Source data Supplementary Fig. 1a/b. Table 7. Source data Supplementary Fig. 2. Table 8. Source data Supplementary Fig. 3. Table 9. Source data Supplementary Fig. 4. [file 41557_2024_1516_MOESM3_ESM.xlsx]

## Sheet: Contents
Supplementary Data
1	Initial library screen
2	H-89 derivatives rescreen
3	SAR overview
4	BCP features
5	Whole-genome sequencing results
6	Supplementary figure 1a/b
7	Supplementary figure 2
8	Supplementary figure 3
9	Supplementary figure 4

## Sheet: 1. library screen
Compound ID	SMILES code	hit E. coli (1=yes, 0=no)	MIC E. coli
AJ358	NC1=CC=C2C(N=CN=C2N3CCC(CC3)COC4=CC=CC=N4)=N1	1	>50uM
BB064	O=S(C1=CC=CC=C1N)(NCCNC/C=C/C2=CC=C(C3=CC=CN=C3)C=C2)=O	1	>50uM
BB077	O=S(NCCNCCC1=CC=C(C2=CC=CN=C2)C=C1)(C3=C(C=CN=C4)C4=CC=C3)=O	1	>50uM
BB079	O=S(NCCNCC1=CC=C(C2=CC=CN=C2)C=C1)(C3=C(C=CN=C4)C4=CC=C3)=O	1	6.25uM
MB053	ClC1=CC=C(SC(C=CC=C2)=C2N3CCCN(C)C)C3=C1.Cl	1	>50uM
SG145	O=S(C1=CC=CC2=C1C=CN=C2)(NCCNCCCC3=CC=C(C4=CC=CN=C4)C=C3)=O	1	>50uM
SG170	O=S(C1=CC=C2C(C=NN2)=C1)(NCCNC/C=C/C3=CC=C(C4=CC=CN=C4)C=C3)=O	1	>50uM
SG171	O=S(C1=CC2=C(C=NN2)C=C1)(NCCNC/C=C/C3=CC=C(C4=CC=CN=C4)C=C3)=O	1	>50uM
SG176	O=S(NCCNC/C=C/C1=CC=C(C2=CC=CN=C2)C=C1)(C3=C(C=NN4)C4=CC=C3)=O	1	>50uM
SG181	O=S(C1=CC=CC2=C1C=C(N)N=C2)(NCCNC/C=C/C3=CC=C(C4=CC=CN=C4)C=C3)=O	1	>50uM
97i	O=S(NCCNC/C=C/C1=C(C2=CC(OCO3)=C3C=C2)C=CC=C1)(C4=C(C=CN=C5)C5=CC=C4)=O	1	>50uM
IMI1517570	C[C@@H]1Oc2ccc(C)cc2C(=O)[C@H]1NS(=O)(=O)c3ccc(C)cc3	1	25uM
AJ039	O=C(N1N=C(SCC2=CC=C(F)C=C2)N=C1)N3CCCCC3CC4=CC=CC=C4	0
AJ051	O=C(N1N=C(SCC2=CC=C(C)C=C2)N=C1)N3CCCCC3CC4=CC=CC=C4	0
AJ055	O=C(N1N=C(SCC2=CC=C(C(F)(F)F)C=C2)N=C1)N3CCCCC3CC4=CC=CC=C4	0
AJ056	O=C(N1N=C(SCC2=CC=CC=N2)N=C1)N3CCCCC3CC4=CC=CC=C4	0
AJ057	O=C(N1N=C(SCC2=CC=CN=C2)N=C1)N3CCCCC3CC4=CC=CC=C4	0
AJ058	O=C(N1N=C(SCCC2=CC=CC=C2)N=C1)N3CCCCC3CC4=CC=CC=C4	0
AJ061	O=C(N1N=C(S(CC2=CC=C(Cl)C=C2)(=O)=O)N=C1)N3CCCCC3CC4=CC=CC=C4	0
AJ062	O=C(N1N=C(S(CC2=CC=CC=N2)(=O)=O)N=C1)N3CCCCC3CC4=CC=CC=C4	0
AJ142	O=C(N(C[C@H](OCC#C)CC1)[C@H]1CC2=CC=CC=C2)N3C=NC(S(N(C)C4=CC=CC=C4)(=O)=O)=N3	0
AJ143	O=C(N1C(CC2=CC=CC=C2)CCCC1)N(N=N3)C=C3C(C=C4)=CC=C4C5=CC=CC=C5	0
AJ188	C#CCOCCOCCOCCN(C(N1C=NC=N1)=O)C	0
AJ231	O=S(C1=NN(C(N2CCN(C(OC(C)(C)C)=O)C[C@@H]2CC3=CC=CC=C3)=O)C=N1)(N(C)C4=CC=CC=C4)=O	0
AJ262	O=C(C)N1CC(CC2=CC=CC=C2)N(C(N3C=NC(S(=O)(CC4=CC=CC=C4)=O)=N3)=O)CC1	0
AJ263	O=S(C1=NN(C(N2CCN(CC3=CC=CC=C3)CC2CC4=CC=CC=C4)=O)C=N1)(CC5=CC=CC=C5)=O	0
AJ264	O=C1N(CC2=CC=CC=C2)CCN(C(N3C=NC(S(=O)(CC4=CC=CC=C4)=O)=N3)=O)C1CC5=CC=CC=C5	0
AJ265	O=C(CC(C)(C)C)N1CC(CC2=CC=CC=C2)N(C(N3C=NC(S(=O)(CC4=CC=CC=C4)=O)=N3)=O)CC1	0
AJ328	O=S(C1=NN(C(N2C(C)COCC2)=O)C=N1)(N(C)CC3=CC=C(Cl)C(Cl)=C3)=O	0
AJ347	COC1=CC=C(C=C1)N2N=CC3=C(N=CN=C32)NC4CC4	0
AJ348	N#CC1=CC=C(C(CNC2=NC=NC3=C2C=NN3C4=NC=CC=N4)=C1)F	0
AJ350	CC1=NOC(C(N2CCN(CC2)CC3=NC4=C(C5=C(S4)CCCC5)C(N3)=O)C)=N1	0
AJ351	CC1=C(C2=C(S1)N=C(NC2=O)CN3CCN(CC3)C4=CC=C(C=N4)Cl)C	0
AJ352	CN(C1=CC=C(C=C1)C(N2CCN(CC2)CC3=NC(N)=C4C=CC=CC4=N3)=O)C	0
AJ353	ClC1=CC(N2C=NC3=CC=CC=C32)=CC=C1CNC4=NN5N=NN=C5C=C4	0
AJ354	CC1=CC(N2N=C(SC2=N1)NCC(N3CCOCC3)C4=CC=C(C=C4)F)=O	0
AJ355	COC1=CC2=C(N=CN=C2C=C1F)NCC3=CC=CN=C3N4CCC(CC4)C(N)=O	0
AJ356	CC(C(NC1=CC=C(C=C1)NC2=NC=NC3=C2C=NN3C)=O)C	0
AJ357	CCCS(=O)(NC1CCN(CC1)C2=NC(C(F)(F)F)=NC3=C2N=CN3)=O	0
AJ361	CC(CN1C=C(C)C=N1)NCC2=NC=3C=CC=NC3N2	0
AJ362	C(NC=1C=CC2=NN=NN2N1)C=3C=CN=C(C3)N4C=CC=N4	0
AJ363	CC1=NN=C2C(NCC=3C=NN(C3)C=4C=CC(Cl)=CC4)=NC=CN12	0
AJ364	CCC1CCC2=C(C1)SC=3N=C(NC(=O)C23)C=4C=NN5C(=CC=NC45)C(F)(F)F	0
AJ386	O=C(N1C=NC(S(N2C3=CC=CC=C3CCC2)(=O)=O)=N1)N4CCN(S(C5=CC=C(F)C=C5)(=O)=O)C[C@@H]4CC6=CC=CC=C6	0
AJ387	O=S(C1=NN(C(N2CCN(S(C3=CC=C(F)C=C3)(=O)=O)C[C@@H]2CC4=CC=CC=C4)=O)C=N1)(N(C)C5=CC=CC=C5)=O	0
AJ396	O=S(C1=NN(C(N2CCN(CC3=CC=C(F)C=C3)C[C@@H]2CC4=CC=CC=C4)=O)C=N1)(N(C)C5=CC=CC=C5)=O	0
AJ398	O=S(C1=NN(C(N2CCN(CC3=CC=C(F)C=C3)CC2CC4=CC=CC=C4)=O)N=C1)(N(C)C5=CC=CC=C5)=O	0
AJ400	O=S(C1=NN(C(N2CCN(S(=O)(C3=CC=C(F)C=C3)=O)CC2CC4=CC=CC=C4)=O)N=C1)(N(C)C5=CC=CC=C5)=O	0
AJ407	O=S(C1=NN(C(N2CCN(CC3=CC=C(F)C=C3)C[C@@H]2CC4=CC=CC=C4)=O)N=C1)(N(C)C5=CC=CC=C5)=O	0
AJ409	O=S(C1=NN(C(N2CCN(S(C3=CC=C(F)C=C3)(=O)=O)C[C@@H]2CC4=CC=CC=C4)=O)N=C1)(N(C)C5=CC=CC=C5)=O	0
BB061	O=S(N(C)CCN(C)C/C=C/C1=CC=C(C2=CN=CC=C2)C=C1)(C3=C(C=CN=C4)C4=CC=C3)=O	0
BB069	O=S(NCCOC/C=C/C1=CC=C(C2=CN=CC=C2)C=C1)(C3=C(C=CN=C4)C4=CC=C3)=O	0
BB094	O=S(NCCOCCCC1=CC=C(C2=CN=CC=C2)C=C1)(C3=C(C=CN=C4)C4=CC=C3)=O	0
BB101	O=C(N)CCC1=CC=C(C2=CN=CC=C2)C=C1	0
BB103	NCCCC1=CC=C(C2=CN=CC=C2)C=C1	0
Cetillistat	CCCCCCCCCCCCCCCCOc2oc(=O)c1cc(C)ccc1n2	0
DH228	BrC1=CC=C(C=C1)C1=CN(N=N1)C(=O)N1CCCC[C@@H]1CC1=CC=CC=C1	0
DH231	O=C(N1CCCC[C@@H]1CC2=CC=CC=C2)N3N=NC(C4=CC=C(C5=CC=CC=C5)C=C4)=C3	0
DH233	O=C(N1N=NC(C2=CC=C(Br)C=C2)=C1)N3CCC[C@@H]3CC4=CC=CC=C4	0
DH235	O=C(N1N=NC(C2=CC=C(Br)C=C2)=C1)N3CC=C[C@@H]3CC4=CC=CC=C4	0
DH236	BrC1=CC=C(C=C1)C1=CN(N=N1)C(=O)N1CCC=C[C@@H]1CC1=CC=CC=C1	0
DH237	O=C(N1C=C(N=N1)C1=CC=C(C=C1)C1=CC=CC=C1)N1CCC=C[C@@H]1CC1=CC=CC=C1	0
DH247	O=C(N1N=NC(C2=CC=C(C3=CC=CC=C3)C=C2)=C1)N4CCC[C@H]4CC5=CC=CC=C5	0
DH256-N1	O=C(N[C@H]1[C@@H](OC(C)(C)O2)[C@@H]2C=C1)N3N=NC(C4=CC=C(Br)C=C4)=C3	0
DH312	O[C@@H]1CN([C@@H](COCC2=CC=CC=C2)C=C1)C(=O)N1C=C(N=N1)C1=CC=C(C=C1)C1=CC=CC=C1	0
DH315-N1	O=C(N1N=CC(C(C2=NC=CC=C2)(O)C3=CC=CC=N3)=N1)N4C(CC5=CC=CC=C5)CCCC4	0
DH315-N2	OC(C1=NN(N=C1)C(=O)N1CCCCC1CC1=CC=CC=C1)(C1=CC=CC=N1)C1=NC=CC=C1	0
DH319	O[C@H]1CN([C@@H](CC2=CC=CC=C2)C=C1)C(=O)N1C=C(N=N1)C1=CC=C(C=C1)C1=CC=CC=C1	0
DH321	O=C(N1N=CC(C(C2=CC=CC=C23)(O)C4=C3C=CC=C4)=N1)N5C(CC6=CC=CC=C6)CCCC5	0
DH326	O=C(N1C=NC(SCC2=CC=CC=C2)=N1)N3CCCCC3CC4=CC=CC=C4	0
DH335	CO[C@@H]1CC[C@H](CC2=CC=CC=C2)N(C1)C(=O)N1N=CC(=N1)C(O)(C1=CC=C(F)C=C1)C1=CC=C(F)C=C1	0
DH348	OC(C1=NN(N=C1)C(=O)N1C[C@@H](CC[C@@H]1CC1=CC=CC=C1)OCC1CC1)(C1=CC=C(F)C=C1)C1=CC=C(F)C=C1	0
DR135	O=S(C1=NN(C=N1)C(N2CCOCC2)=O)(CCC3=CC=C(C=C3)C(F)(F)F)=O	0
DR140	O=S(C1=NN(C=N1)C(N2CCOCC2)=O)(CCC3=CC=C(C=C3)[N+]([O-])=O)=O	0
DR152	O=C(C1CCN(CC1)C(N2C=NC(S(N(CC3=CC=C(C(Cl)=C3)Cl)C)(=O)=O)=N2)=O)NCC4=CC=CC=C4	0
EA010-N1	O=C(N1C=C(C2=CC=C(Br)C=C2)N=N1)N3CCCCC3C4=CC=CC=C4	0
EA010-N2	O=C(N1N=C(C2=CC=C(Br)C=C2)C=N1)N3CCCCC3C4=CC=CC=C4	0
EA011-N1	OC(C1=CC=C(F)C=C1)(C2=CC=C(F)C=C2)C3=CN(C(N4C(CC5CCCCC5)CCCC4)=O)N=N3	0
EA011-N2	OC(C1=CC=C(F)C=C1)(C2=CC=C(F)C=C2)C3=NN(C(N4C(CC5CCCCC5)CCCC4)=O)N=C3	0
EA036-N2	OC(C1=CC=C(F)C=C1)(C2=CC=C(F)C=C2)C3=NN(C(N4C(CC5=C(OC)C=CC=C5)CCCC4)=O)N=C3	0
EA054-N1	OC(C1=CC=C(F)C=C1)(C2=CC=C(F)C=C2)C3=CN(C(N4C(CC5=CC(OC)=CC=C5)CCCC4)=O)N=N3	0
EA054-N2	OC(C1=CC=C(F)C=C1)(C2=CC=C(F)C=C2)C3=NN(C(N4C(CC5=CC(OC)=CC=C5)CCCC4)=O)N=C3	0
EA060-N1	OC(C1=CC=C(F)C=C1)(C2=CC=C(F)C=C2)C3=CN(C(N4C(CC5=CC=C(F)C=C5)CCCC4)=O)N=N3	0
ESC1000032	CCN(CC)C(=O)n1cnc(S(=O)(=O)N(C)c2ccccc2)n1	0
ESC1000068	CCN(CC)C(=O)n1cnc(S(N)(=O)=O)n1	0
ESC1000070	CCN(CC)C(=O)n1cnc(S(=O)(=O)N2CCCCC2)n1	0
ESC1000085	CN(c1ccccc1)S(=O)(=O)c1ncn(C(=O)N2CCCCC2)n1	0
ESC1000095	COCCN(CCOC)C(=O)n1cnc(S(=O)(=O)NCc2ccccc2)n1	0
ESC1000099	CN(c1ccccc1)S(=O)(=O)c1ncn(C(=O)NCc2ccccc2)n1	0
ESC1000108	CCNC(=O)CC(=O)CCc1ccccc1	0
ESC1000109	O=C(CCc1ccccc1)C(F)(F)C(=O)N1CCCC1	0
ESC1000110	O=C(CCc1ccccc1)C(F)(F)C(=O)N1CCOCC1	0
ESC1000111	CN1CCN(C(=O)C(F)(F)C(=O)CCc2ccccc2)CC1	0
ESC1000113	O=C(CCc1ccccc1)C(F)(F)C(=O)N1CCC[C@H]1c1ccccc1	0
ESC1000114	O=C(CCc1ccccc1)C(F)(F)C(=O)N1CC[C@@H](c2ccccc2)C1	0
ESC1000115	COC[C@H]1CCCN1C(=O)C(F)(F)C(=O)CCc1ccccc1	0
ESC1000116	COC[C@@H]1CCCN1C(=O)C(F)(F)C(=O)CCc1ccccc1	0
ESC1000118	CN(c1ccccc1)S(=O)(=O)c1ncn(C(=O)N2CC[C@H](c3ccccc3)C2)n1	0
ESC1000120	CN(c1ccccc1)S(=O)(=O)c1ncn(C(=O)NCCc2ccccc2)n1	0
ESC1000133	COCCN(CCOC)C(=O)C(=O)CCc1ccc(Cl)cc1	0
ESC1000145	CN(c1ccccc1)S(=O)(=O)c1ncn(C(=O)N2CCCC[C@H]2c2ccccc2)n1	0
ESC1000167	O=C(CCc1ccc(Cl)cc1)C(=O)N1CC[C@@H](c2ccccc2)C1	0
ESC1000168	O=C(CCc1ccc(Cl)cc1)C(=O)N1CCCC1	0
ESC1000170	O=C(N1CC[C@H](c2ccccc2)C1)n1cnc(S(=O)(=O)N2CCCCC2)n1	0
ESC1000172	CN(CCc1ccccc1)C(=O)C(=O)CCc1ccc(Cl)cc1	0
ESC1000173	O=C(CCc1ccc(Cl)cc1)C(=O)N1CCCC[C@H]1c1ccccc1	0
ESC1000178	O=C(N1CC[C@H](c2ccccc2)C1)n1cnc(S(=O)(=O)Nc2ccccc2)n1	0
ESC1000181	O=C(CCc1ccc(Cl)cc1)C(=O)N1CCCC[C@H]1Cc1ccccc1	0
ESC1000182	O=C(CCc1ccc(Cl)cc1)C(=O)N1CCC[C@H]1Cc1ccccc1	0
ESC1000207	O=C(CCc1ccccc1)C(F)(F)C(=O)NCc1cccc(F)c1	0
ESC1000208	COC[C@H](NC(=O)C(F)(F)C(=O)CCc1ccccc1)c1ccccc1	0
ESC1000209	O=C(CCc1ccccc1)C(F)(F)C(=O)NCc1ccccc1C(F)(F)F	0
ESC1000210	O=C(CCc1ccccc1)C(F)(F)C(=O)NCc1cccc(F)c1F	0
ESC1000217	O=C(CCc1ccccc1)C(F)(F)C(=O)NCc1ccccc1OC(F)(F)F	0
ESC1000225	N=C(N)c1ccccc1CNC(=O)C(F)(F)C(=O)CCc1ccccc1	0
ESC1000228	O=C(CCc1ccccc1)C(F)(F)C(=O)NCc1ccccc1Cl	0
ESC1000229	O=C(CCc1ccccc1)C(F)(F)C(=O)NCc1ccc(F)cc1F	0
ESC1000235	O=C(N1CC[C@H](c2ccccc2)C1)n1cnc(S(=O)(=O)NCc2ccccc2)n1	0
ESC1000241	Cc1ccc(N(C)S(=O)(=O)c2ncn(C(=O)N3CC[C@H](c4ccccc4)C3)n2)cc1	0
ESC1000246	O=C(N1CCCC[C@H]1Cc1ccccc1)n1cnc(SCc2ccccc2)n1	0
ESC1000251	Cc1nccn1S(=O)(=O)c1ncn(C(=O)N2CC[C@H](c3ccccc3)C2)n1.O=CO	0
ESC1000257	CCN(CCc1ccccc1)C(=O)C(=O)CCc1ccc(Cl)cc1	0
ESC1000265	O=C(N1CC[C@H](c2ccccc2)C1)n1cnc(S(=O)(=O)N2CCCC[C@@H]2c2ccccc2)n1	0
ESC1000270	CCN(CCc1ccccc1)C(=O)n1cnc(S(=O)(=O)N(C)c2ccccc2)n1	0
ESC1000287	CC(C)CN(CCC#N)S(=O)(=O)c1ncn(C(=O)N2CC[C@H](c3ccccc3)C2)n1	0
ESC1000304	CCN(CC)S(=O)(=O)n1cnc(S(=O)(=O)N(C)c2ccccc2)n1	0
ESC1000306	O=C(N1CC[C@H](c2ccccc2)C1)n1cnc(S(=O)(=O)NCC2CC2)n1	0
ESC1000309	COC(=O)CCN(C)S(=O)(=O)c1ncn(C(=O)N2CC[C@H](c3ccccc3)C2)n1	0
ESC1000325	O=C(N1CC[C@H](c2ccccc2)C1)n1cnc(S(=O)(=O)NC2CC2)n1	0
ESC1000334	O=C(N1CCC[C@@H]1Cc1ccccc1)n1cnc(SCc2ccccc2)n1	0
ESC1000378	CN(CC1CCCCC1)S(=O)(=O)c1ncn(C(=O)N2CCC[C@@H]2Cc2ccccc2)n1	0
ESC1000385	O=C(N1CC[C@H](c2ccccc2)C1)n1cnc(SCCC2CCCCC2)n1	0
ESC1000386	O=C(N1CC[C@H](c2ccccc2)C1)n1cnc(S(=O)(=O)CC2CCCCC2)n1	0
ESC1000387	O=C(N1CC[C@H](c2ccccc2)C1)n1cnc(S(=O)(=O)CCC2CCCCC2)n1	0
ESC1000388	CN(CC1CCCCC1)S(=O)(=O)c1ncn(C(=O)N2CC[C@H](c3ccccc3)C2)n1	0
ESC1000389	CN(c1ccc(F)cc1)S(=O)(=O)c1ncn(C(=O)N2CCC[C@@H]2Cc2ccccc2)n1	0
ESC1000390	O=C(N1CCCC[C@@H]1Cc1ccccc1)n1cnc(S(=O)(=O)C2CCCCC2)n1	0
ESC1000391	CN(C1CC1)S(=O)(=O)c1ncn(C(=O)N2CCC[C@@H]2Cc2ccccc2)n1	0
ESC234	COc1ccc(CNC(=O)C(F)(F)C(=O)CCc2ccccc2)c(F)c1	0
FD149-II	CO[C@@H]1CC[C@H](CC2=CC=CC=C2)N(C1)C(=O)N1C=C(N=N1)C(O)C1CCCCC1	0
FD150-I	CO[C@@H]1CC[C@H](CC2=CC=CC=C2)N(C1)C(=O)N1N=CC(=N1)C(C)(O)C1CCCCC1	0
FD150-II	CO[C@@H]1CC[C@H](CC2=CC=CC=C2)N(C1)C(=O)N1C=C(N=N1)C(C)(O)C1CCCCC1	0
FD151-I	CO[C@@H]1CC[C@H](CC2=CC=CC=C2)N(C1)C(=O)N1N=CC(=N1)C(O)C1=CC=C(F)C=C1	0
FD151-II	CO[C@@H]1CC[C@H](CC2=CC=CC=C2)N(C1)C(=O)N1C=C(N=N1)C(O)C1=CC=C(F)C=C1	0
FD152-I	CO[C@@H]1CC[C@H](CC2=CC=CC=C2)N(C1)C(=O)N1N=CC(=N1)C(C)(O)C1=CC=C(F)C=C1	0
FD152-II	CO[C@@H]1CC[C@H](CC2=CC=CC=C2)N(C1)C(=O)N1C=C(N=N1)C(C)(O)C1=CC=C(F)C=C1	0
FD154-N1	CO[C@@H]1CC[C@H](CC2=CC=CC=C2)N(C1)C(=O)N1N=CC(=N1)C(O)C1CCNCC1	0
FJ012	O=C(OC1=CC=C(Cl)C=C1)N(CC(O)=O)CC2=CC(C3=CC=CC=C3C)=CC(F)=C2	0
FJ013	O=C(C1=C(Cl)C=CC=C1Cl)N(CC(O)=O)CC2=CC(C3=CC=CC=C3C)=CC(F)=C2	0
FJ019	OCCN(CC1=CC(OC2=CC=CC=C2)=CC=C1)S(=O)(C3=CC(CCC(C)(C)O4)=C4C=C3)=O	0
FJ024	OC(CN(CC1=CC(OC2=CC=CC=C2)=CC=C1)C(C3=C(Cl)C=CC=C3Cl)=O)=O	0
FJ028	NC(CN(CC1=CC(OC2=CC=CC=C2)=CC=C1)S(=O)(C3=CC(CCC(C)(C)O4)=C4C=C3)=O)=O	0
FJ033	O=S(N(CC1=CC(OC2=CC=CC=C2)=CC=C1)CCOC(N3CCCCC3)=O)(C4=CC(CCC(C)(C)O5)=C5C=C4)=O	0
FJ035	OC(CN(CC1=CC(OC2=CC=CC=C2)=CC=C1)S(=O)(C3=CC=C(Cl)C=C3)=O)=O	0
FJ036	OC(CN(CC1=CC(OC2=CC=CC=C2)=CC=C1)S(=O)(C3=C(Cl)C=CC=C3Cl)=O)=O	0
FJ037	O=S(N(CC1=CC(OC2=CC=CC=C2)=CC=C1)CC#N)(C3=CC(CCC(C)(C)O4)=C4C=C3)=O	0
FJ043	O=C(C1=CC=C(Cl)C=C1)N(CC2=CC(OC3=CC=CC=C3)=CC=C2)CC(O)=O	0
FJ058	OC1=CC(C(C)(C)CCCCCC)=CC=C1[C@H]2[C@H](CCCO)CC[C@@H](O)C2	0
FJ060	CC1=NC(C2=CC(C3=CC=C(C(N4CCC5=C4C=C6C(OCC67CCN(C)CC7)=C5)=O)C=C3)=C(C)C=C2)=NO1	0
FJ062	NC(CN(CC1=CC=C(OC2=CC=CC=C2)C=C1)S(=O)(C3=CC(CCC(C)(C)O4)=C4C=C3)=O)=O	0
FJ065	O=S(N(CC1=CC=C(OC2=CC=CC=C2)C=C1)COC(N3C=NC=C3)=O)(C4=CC(CCC(C)(C)O5)=C5C=C4)=O	0
FJ070	O=S(N(CC1=CC=C(OC2=CC=CC=C2)C=C1)COC(N3C=NC=N3)=O)(C4=CC(CCC(C)(C)O5)=C5C=C4)=O	0
FJ079	O=C(OC1=CC=C([N+]([O-])=O)C=C1)NCCCCC2=CC=CC=C2	0
FJ080	O=C(OC1=CC=CC=C1)NCCCCC2=CC=CC=C2	0
FJ082	O=C(OC1=CC=C([N+]([O-])=O)C=C1)N2CCCCC2CC3=CC=CC=C3	0
FJ108	O=C(OC1=CC=C([N+]([O-])=O)C=C1)NCCCC2=CC=CC=C2	0
FJ110	O=C(OC1=CC=C([N+]([O-])=O)C=C1)N2CCCCC2	0
FJ111	O=C(OC1=CC=C([N+]([O-])=O)C=C1)N2CCOCC2	0
FJ112	O=C(OC1=CC=C([N+]([O-])=O)C=C1)N2CCCC2	0
FJ114	O=C(OC1=CC=C([N+]([O-])=O)C=C1)N(C(C)C)C(C)C	0
FJ115	O=C(OC1=CC=C([N+]([O-])=O)C=C1)N(C)CC2=CC=CC=C2	0
FJ116	O=C(OC1=CC=C([N+]([O-])=O)C=C1)N(C)C2=CC=CC=C2	0
FJ132	O=C(N1N=CN=C1)NCCCCC2=CC=CC=C2	0
FJ144	FC1=CC=C2C(CC[C@](OC(C3CC3)=O)(CCN(CCCC4=NC5=C(C=CC=C5)N4)C)[C@@H]2C(C)C)=C1	0
FJ145	CCCCC1=C(C(C2=CC(I)=C(OCCN(CC)CC)C(I)=C2)=O)C3=CC=CC=C3O1	0
FJ146	O=C(C1=C(C2=CC=C(O)C=C2)SC3=C1C=CC(O)=C3)C(C=C4)=CC=C4OCCN5CCCCC5	0
FJ147	O=C(N(CCCCC1CCCCC1)CCC2=CC=C(SC(C)(C)C(O)=O)C=C2)NC3CCCCC3	0
FJ264P	O=C(C1=NC2=C(C=CC=N2)O1)CCCNC(C3=CC=CC=C3)=O	0
FJ309	O=C(CCCCCC1=CC=CC=C1)C1=NC2=C(N1)C=CC=N2	0
FJ310	O=C(CCCCCC1=CC=CC=C1)C1=NC2=C(N1)C=CC=C2	0
FJ311	O=C(CCCCCC1=CC=CC=C1)C1=NC2=C(S1)C=CC=C2	0
FJ312	O=C(C1=NC2=C(C=CC=N2)O1)CCC3=CC=C(OC4=CC=C(C(F)(F)F)C=N4)C=C3	0
FJ341	O=C(C1=NC2=C(C=C(C3=CC=C(C)C=C3)C=N2)O1)CCC4=CC=C(OC5=CC=C(C(F)(F)F)C=N5)C=C4	0
FJ404	O=C(CCCCCCCC1=CC=CC=C1)C1=NC2=C(O1)C=CC=N2	0
FJ405	FC1=CC2=C(OC(=N2)C(=O)CCCCCC2=CC=CC=C2)C=C1	0
FJ406	FC1=CC=CC2=C1OC(=N2)C(=O)CCCCCC1=CC=CC=C1	0
FJ407	BrC1=CC2=C(C=C1)N=C(O2)C(=O)CCCCCC1=CC=CC=C1	0
FJ413	O=C(C1=NC2=C(C=C(C3=CC=C(C)C=C3)C=N2)O1)CCC4=CC=C(OC5=CC=CC=C5)C=C4	0
FJ414	O=C(C1=NC2=C(C=C(C3=CC=C(C)C=C3)C=N2)O1)CCC4=CC=CC(OC5=CC=CC=C5)=C4	0
FJ415	O=C(C1=NC2=C(C=C(C3=CC=C(C)C=C3)C=N2)O1)CCC4=C(OC5=CC=CC=C5)C=CC=C4	0
FJ437	O=C(N1N=NC2=C1N=CC=C2)N3CCCCC3	0
FJ438	O=C(N1N=NC2=C1N=CC=C2)N3CCCCC3CC4=CC=CC=C4	0
FJ438-2	O=C(N1C(C=CC=N2)=C2N=N1)N3CCCCC3CC4=CC=CC=C4	0
FJ446	O=C(CCCCCC1=CC=CC=C1)C1=NC2=C(S1)C=CC=N2	0
FJ467P1	O=C(N1N=NC2=C1C=C(Br)C=N2)N3CCCCC3CC4=CC=CC=C4	0
FJ467P2	O=C(N1N=NC2=C1N=CC(Br)=C2)N3CCCCC3CC4=CC=CC=C4	0
FJ467-p2+p3	O=C(N1N=C(N=CC(Br)=C2)C2=N1)N3CCCCC3CC4=CC=CC=C4	0
FJ468	O=C(N1N=NC2=C1N=CC(C3=CC=C(C)C=C3)=C2)N4CCCCC4CC5=CC=CC=C5	0
FJ469P1	O=C(N1N=NC2=C1C=CC=C2)N3CCCCC3CC4=CC=CC=C4	0
FJ470P1+2	O=C(N1N=NC2=C1C=C(C3=CC=C(C)C=C3)C=N2)N4CCCCC4CC5=CC=CC=C5	0
FJ472	O=C(N1C(N=CC(Br)=C2)=C2N=N1)N3CCCCC3CC4=CC=CC=C4	0
FJ472P3S2	O=C(N1N=NC2=C1C=C(Br)C=N2)N3CCCCC3CC4=CC=CC=C4	0
FJ475P3	O=C(N1N=NC2=C1C=CC=N2)N3CCCCC3CC4=CC=CC=C4	0
FJ476	O=C(N1N=NC2=C1C=CC=C2)N3CCOCC3	0
FJ485P2	O=C(N1N=NC2=C1C=C(C3=CC=C(C)C=C3)C=N2)N4CCCCC4CC5=CC=CC=C5	0
FJ501	O=C(N1N=NC2=C1N=CC=C2)N3CCN(CC4=CC=CC=C4)CC3	0
FJ507	O=C(CCC1=CC=CC=C1)C1=NC2=C(O1)C=CC=N2	0
FJ603	C#CCN1CCN(C(N2N=C(S(=O)(N(CC3=CC=CC(OC4=CC=CC=C4)=C3)C)=O)N=C2)=O)CC1	0
HvK027	OC(CC1)CN1C2=NC3=C(C=CN3)C(NC4=NNC(C5CC5)=C4)=N2	0
HvK031	C[C@H](CO)NC1=NC2=C(C=CN2)C(NC3=NNC(C4CCC4)=C3)=N1	0
HvK032	C[C@@H](CO)NC1=NC2=C(C=CN2)C(NC3=NNC(C4CCC4)=C3)=N1	0
IMI6711355	CC(C)c1ccc(Cn2ccc3c2ccc4nc(nc(N)c34)N(C)C5CCCCC5)cc1	0
IMI8328623	COc1cccc2cc(C)c(c(CCN(C(C)C)C(C)C)c12)c3ccccc3	0
IMI8910332	CN1CCN(CC1)c2nc(C)nc(Nc3cccc(c3)c4cccc5c4oc6ccccc56)c2C#N	0
JD-045	CC(NC1=CC(C(N2)=NC3=C2C=CC(CN4CCOCC4)=C3)=NN1)=O	0
JD-047	ClC1=NC=CC(NC2=CC(C(N3)=NC4=C3C=CC(CN5CCOCC5)=C4)=NN2)=N1	0
JD-048	O=C(NC1=CC(C2=NC3=CC(CN4CCOCC4)=CC=C3N2)=NN1)NC5CC5.[H]Cl	0
JD-060	ClC1=NC=CC(NC2=CNN=C2)=N1	0
JD-064	ClC1=NC=CC(NC2=CNN=C2C(N3)=NC4=C3C=CC=C4)=N1	0
JK03	O=C(C1=NC2=C(C=CC=C2)O1)COCCCC3=CC=CC=C3	0
JK096	O=C(NCCNS(=O)(C1=C(Cl)C=CC=C1)=O)CCC2=CC=C(C3=CN=C(NC=C4)C4=C3)C=C2	0
JK097	O=C(NCCNS(=O)(C1=CC(Cl)=CC(Cl)=C1)=O)CCC2=CC=C(C3=CN=C(NC=C4)C4=C3)C=C2	0
JK098	O=C(NCCNS(=O)(C1=CC=C([N+]([O-])=O)C=C1)=O)CCC2=CC=C(C3=CN=C(NC=C4)C4=C3)C=C2	0
JK101	O=C(NCCNS(=O)(C1=CC=CC(C(F)(F)F)=C1)=O)CCC2=CC=C(C3=CN=C(NC=C4)C4=C3)C=C2	0
JK104	O=S(NCCNCCCC#CC1=CN=C2NC=CC2=C1)(C3=CC=CC=C3)=O	0
JK106	O=S(NCCNCCCC#CC1=CN=C2NC=CC2=C1)(C3=CC=CC4=C3C=CN=C4)=O	0
JM025	O=C(C1=NC(N=CC(C2=CC(OCO3)=C3C=C2)=C4)=C4O1)CCCCCC5=CC=CC=C5	0
JM032	O=C(C1=NC(N=CC(C2=CC=C(N(C)C)C=C2)=C3)=C3O1)CCCCCC4=CC=CC=C4	0
JM035	O=C(C1=NC(N=CC(C2=CC(OCO3)=C3C=C2)=C4)=C4O1)CCC(F)(F)F	0
JM050	O=C(C1=NC(N=CC(C2=C(OC)C=C(Cl)C=C2)=C3)=C3O1)CCCCCC4=CC=CC=C4	0
JM055	FC(C=C1)=CC=C1C2=CC(O3)=C(N=C2)N=C3C(CCC(F)(F)F)=O	0
JM072	FC(C=C1C#N)=CC=C1C2=CC(O3)=C(N=C2)N=C3C(CCC(F)(F)F)=O	0
JvH001	O=C(N1CCCCC1CC2=CC=CC=C2)N3C=NC(SCC4=CC=C(C(C)(C)C)C=C4)=N3	0
LP004	ClC1=CN=C(N2C(C)CCC2)N=C1NC3=NNC(C4CC4)=C3	0
LP005	ClC1=CN=C(N2[C@@H](C)CCC2)N=C1NC3=NNC(C4CC4)=C3	0
LP006	ClC1=CN=C(N2[C@H](C)CCC2)N=C1NC3=NNC(C4CC4)=C3	0
LP007	ClC1=CN=C(N2C(C)CCCC2)N=C1NC3=NNC(C4CC4)=C3	0
LV021	OC(CCCCCC1=CC=CC=C1)C2=NC3=NC=CC=C3O2	0
LV040	O=C(CCCC1=CC=CC=C1)C2=NC3=NC=CC=C3O2	0
LV041	O=C(CCCCCCC1=CC=CC=C1)C2=NC3=NC=CC=C3O2	0
LV054	O=C(CCC1=CC=CC=C1)C2=NC3=NC=CC=C3O2	0
LV055	O=C(C1=NC(C=NC=C2)=C2O1)CCCCCC3=CC=CC=C3	0
LV056	O=C(OC1=CC=C([N+]([O-])=O)C=C1)N(C)CCCCC2=CC=CC=C2	0
LV057	O=C(OC1=CC=C([N+]([O-])=O)C=C1)N(C)CCC2=CC=CC=C2	0
LV058	O=C(OC1=CC=C([N+]([O-])=O)C=C1)N(C)CC2=CC=CC=C2	0
LV084	O=C(CCCCCC1=CC=C(F)C=C1)C2=NC3=NC=CC=C3O2	0
LWI023	O=C1NC2=NC=CC=C2O1	0
LWI105	O=C(CCCCCC1=CC=CC=C1)C2=NC(C(F)=C3)=C(O2)C=C3C4=CC=C(F)C=C4	0
MB033	CCCCCCCCCCC[C@@H](C[C@H]1[C@H](CCCCC#C)C(O1)=O)OC([C@H](CC(C)C)NC=O)=O	0
MB034	CCCCCCCCCCC[C@@H](C[C@H]1[C@H](CCCCC#C)C(O1)=O)OC([C@@H](NC=O)[C@H](CC)C)=O	0
MB035	CCCCCCCCCCC[C@@H](C[C@H]1[C@H](CCCCC#C)C(O1)=O)OC([C@H](CC2)NC2=O)=O	0
MB036	CCCCCCCCCCC[C@@H](C[C@H]1[C@H](CCCCC#C)C(O1)=O)OC([C@@H](CC2)NC2=O)=O	0
MB037	CCCCCCCCCCC[C@@H](C[C@H]1[C@H](CCCCC#C)C(O1)=O)OC([C@@H](CN2)NC2=O)=O	0
MB038	CCCCCCCCCCC[C@@H](C[C@H]1[C@H](CCCCC#C)C(O1)=O)OC(C2=CC=NO2)=O	0
MB045	O=C(N[C@H](CCCC)CCC(O)=O)CCCCCCC1=CC=CC=C1	0
MB046	O=C(NCCN1CCC2(C(NCN2C3=CC=CC=C3)=O)CC1)C4=CC(C=CC=C5)=C5C=C4	0
MB047	Cc1nnc(o1)c1ccc(nn1)N1CCC(CC1)Oc1cc(F)ccc1Cl	0
MB049	O=C(OC1=CC=C([N+]([O-])=O)C=C1)N(CC2)CCN2CC3=CC=CC(OC4=CC=CC=C4)=C3	0
MB050	O=C(Oc1ccc(cc1)c1ccc(cc1)C(=O)N)N(C)Cc1cccc(c1)c1ccncc1	0
MB051	O=C(C1=CC2=C(C=CC(F)=C2)N1)NCCN3CCC(N4C(NC5=C4C=CC=C5)=O)CC3	0
MB052	BrC1=CC(C#N)=C(NC(C2=CC=C(CP(OCC)(OCC)=O)C=C2)=O)C=C1	0
MB054	O=C(NC1CCCCC1)Oc1cccc(c1)c1cccc(c1)C(=O)N	0
MB055	OC(C1=CC(OCO2)=C2C=C1)(C3=CC=C(OCO4)C4=C3)C5CCN(C(OC6=CC=C([N+]([O-])=O)C=C6)=O)CC5	0
MB056	O=C(OC1CCCCC1)Nc1cccc(c1)c1ccccc1	0
MB057	O=C(NC1=CN=CC=C1)N(CC2)CCC2CC3=CC=CC(OC4=NC=C(C(F)(F)F)C=C4)=C3	0
MB058	CCCCCCCCCCCCCCOc1ccc(o1)C(=O)O	0
MB059	CCCCCCCCCCC[C@H](OC([C@@H](NC([H])=O)CC(C)C)=O)C[C@@H]1OC([C@H]1CCCCCC)=O	0
MB181	O=C(C1=NC2=C(C=C(C3=CC=C(F)C=C3OC)C=N2)O1)CCCCCC4=CC=CC=C4	0
MB183	O=C(C1=NC2=C(C=C(C3=CC=C(F)C=C3C#N)C=N2)O1)CCCCCC4=CC=CC=C4	0
MDDS15	ClC1=CN=C(NC(C)C)N=C1NC2=NNC(C(C)C)=C2	0
MDDS16	ClC1=CN=C(NC2CCC2)N=C1NC3=NNC(C4CC4)=C3	0
MFW008	O=C(N1N=NC(SCC2CCCCC2)=C1)N(CC3)CCC3CC4=CC=CC=C4	0
MFW015	O=C(N1N=NC(SCC2=CC=CC=C2)=C1)N(CC3)CCC3CC4=CC=CC=C4	0
MFW017	O=C(N1C=NC(SCC2=CC=CC=C2)=N1)N(CC3)CCC3CC4=CC=CC=C4	0
MFW018	O=C(N1C=CC(SCC2=CC=CC=C2)=N1)N(CC3)CCC3CC4=CC=CC=C4	0
MFW019	O=C(N1N=NC(S(CC2CCCCC2)(=O)=O)=C1)N(CC3)CCC3CC4=CC=CC=C4	0
MFW021	O=C(N1C=CC(S(CC2=CC=CC=C2)=O)=N1)N(CC3)CCC3CC4=CC=CC=C4	0
MFW022	O=C(N1C=CC(S(CC2=CC=CC=C2)(=O)=O)=N1)N(CC3)CCC3CC4=CC=CC=C4	0
NZ-032	OCCOC1=C(OCCO)C=C(C(NC2=CN(CC3=CC=CC=C3)N=C2)=NC=N4)C4=C1	0
NZ-043	OCCOC1=C(OCCO)C=C(C(NC2=CN(CC3=CC=C(Cl)C=C3)N=C2)=NC=N4)C4=C1	0
NZ-044	OCCOC1=C(OCCO)C=C(C(NC2=CN(CC3=CC=C(C)C=C3)N=C2)=NC=N4)C4=C1	0
NZ-045	OCCOC1=C(OCCO)C=C(C(NC2=CN(CC3=CC=C(OC)C=C3)N=C2)=NC=N4)C4=C1	0
NZ-048	OCCOC1=C(OCCO)C=C(C(NC2=CC(OC3=CC=CC=C3)=CC=C2)=NC=N4)C4=C1	0
NZ-051	OCCOC1=C(OCCO)C=C(C(NC2=CN(CCC3=CC=CC=C3)N=C2)=NC=N4)C4=C1	0
NZ-067	OCCOC1=C(OCCO)C=C(C(NC2=CN(CCCC3=CC=CC=C3)N=C2)=NC=N4)C4=C1	0
NZ-068	OCCOC1=C(OCCO)C=C(C(NC2=CN(CC3=CC(F)=CC=C3)N=C2)=NC=N4)C4=C1	0
ROB-077 (PP-121)	NC1=NC=NC2=C1C(C3=CN=C4NC=CC4=C3)=NN2C5CCCC5	0
ROB-086 (CYC-116)	NC1=NC(C)=C(C2=NC(NC(C=C3)=CC=C3N4CCOCC4)=NC=C2)S1	0
ROB-118	O=C(NCC1=CC=NC=C1)NC2=CNN=C2C(N3)=NC4=C3C=CC(CN5CCOCC5)=C4	0
ROB-129	C1(N=C(C2=NNC=C2NCC3=CC=CC=C3)N4)=C4C=CC(CN5CCOCC5)=C1	0
ROB-130 (AT-9283)	O=C(NC1CC1)NC2=CNN=C2C(N3)=NC4=C3C=CC(CN5CCOCC5)=C4	0
ROB-131	O=C(NCC1=CC=CC=C1)NC2=CNN=C2C(N3)=NC4=C3C=CC(CN5CCOCC5)=C4	0
ROB-135	ClC1=NC=CC(NC2=CNN=C2C3=NC4=CC(CN5CCOCC5)=CC=C4N3)=N1.[H]Cl	0
ROB-282	ClC1=NC=CC(NC2=CNN=C2C(N3)=NC4=C3C=CC=C4)=C1	0
SG148	O=S(C1=CC=CC2=C1C=CN=C2)(NCCNC(CCC3=CC=C(C4=CC=CN=C4)C=C3)=O)=O	0
SG169	O=S(C1=CC=CC2=C1CNC2=O)(NCCNC/C=C/C3=CC=C(C4=CC=CN=C4)C=C3)=O	0
SG175	O=S(C1=CC2=C(C(NC2)=O)C=C1)(NCCNC/C=C/C3=CC=C(C4=CC=CN=C4)C=C3)=O	0
SG179	O=S(C1=CC=C2C(C(NC2)=O)=C1)(NCCNC/C=C/C3=CC=C(C4=CC=CN=C4)C=C3)=O	0
SG180	O=S(C1=CC=C(C(NC)=O)N=C1)(NCCNC/C=C/C2=CC=C(C3=CC=CN=C3)C=C2)=O	0
SG341	ClC1=CN=C(NC(C)C)N=C1NC2=NNC(C3CC3)=C2	0
SG342	ClC1=CN=C(N[C@@H](C)C2=CC=C(F)C=N2)N=C1NC3=NNC(C)=C3	0
SG343	ClC1=CN=C(N[C@@H](C)C2=CC=C(F)C=N2)N=C1NC3=NNC(C(C)(C)C)=C3	0
SG344	ClC1=CN=C(N[C@@H](C)C2=CC=C(F)C=N2)N=C1NC3=NNC(C4CCC4)=C3	0
SG345	ClC1=CN=C(N[C@@H](C)C2=CC=C(F)C=N2)N=C1NC3=NNC(C4=CC=CC=C4)=C3	0
SG350	ClC1=CN=C(N[C@@H](C)C2=CC=C(F)C=N2)N=C1NC3=NNC=C3	0
SG351	ClC1=CN=C(N[C@@H](C)C2=CC=C(F)C=N2)N=C1NC3=NNC(C4=CC=CO4)=C3	0
SG365	C[C@@H](C1=CC=C(F)C=N1)NC2=NC=CC(NC3=NNC(C4CC4)=C3)=N2	0
SG423	C[C@H](CO)NC1=NC2=C(C=CN2)C(NC3=NNC(C4CC4)=C3)=N1	0
SG431	C[C@@H](CO)NC1=NC2=C(C=CN2)C(NC3=NNC(C4CC4)=C3)=N1	0
SG432	C[C@H](COC)NC1=NC2=C(C=CN2)C(NC3=NNC(C4CCC4)=C3)=N1	0
SG433	C[C@@H](COC)NC1=NC2=C(C=CN2)C(NC3=NNC(C4CCC4)=C3)=N1	0
SG436	C[C@@H](CO)NC1=NC(NC2=NNC(C3CC3)=C2)=C(C=CN4)C4=N1	0
SG440	C[C@@H](COC)NC1=NC(NC2=NNC(C3CCC3)=C2)=C(C=CN4)C4=N1	0
WEN093	O=C(N1CCN(C(N2C=NC(SCC3CCCCC3)=N2)=O)CC1)C4=CC=CC=C4	0
WEN094	O=C(N1CC/C(CC1)=C\C2=CC=CC(OC3=CC=C(C(F)(F)F)C=N3)=C2)N4C=NC(SCC5CCCCC5)=N4	0
WEN097	O=C(N1CCN(C(C2=CC=CC=C2)=O)CC1)N3C=NC(S(CC4CCCCC4)=O)=N3	0
WEN099	O=C(N1CCC(C2C3=CC=CC(OC4=NC=C(C(F)(F)F)C=C4)=C3)(O2)CC1)N5C=NC(S(CC6CCCCC6)(=O)=O)=N5	0
WEN104	O=C(N1CC/C(CC1)=C\C2=CC=CC(OC3=CC=C(C(F)(F)F)C=N3)=C2)N4C=NC(S(CC5CCCCC5)(=O)=O)=N4	0
WEN107	O=C(N1CCC(CC2=CC=C(C3=CC=CC=C3)C=C2)CC1)N4C=NC(S(CC5CCCCC5)=O)=N4	0
WEN108	O=C(N1CCN(C(C2=CC=CC=C2)=O)CC1)N3C=NC(S(CC4CCCCC4)(=O)=O)=N3	0
WEN109	O=C(N1CCC(CC2=CC=C(C3=CC=CC=C3)C=C2)CC1)N4C=NC(S(CC5CCCCC5)(=O)=O)=N4	0
XGN01	O=C(CSC1=CC=CC=C1)[C@@H](NS(C2=CC=C(C)C=C2)(=O)=O)CC3=CC=CC=C3	0
XGN02	O=C(CSC1=CC=C(C)C=C1)[C@@H](NS(C2=CC=C(C)C=C2)(=O)=O)CC3=CC=CC=C3	0
XGN03	O=C(CSC1=CC=CC=C1C)[C@@H](NS(C2=CC=C(C)C=C2)(=O)=O)CC3=CC=CC=C3	0
XGN07	O=C(CSC1=CC=CC=C1C)[C@@H](NC(OCC2=CC=CC=C2)=O)CC3=CC=CC=C3	0
XGN14	O=C(OC)[C@@H](NS(C1=CC=C(C)C=C1)(=O)=O)CC2=CC=CC=C2	0
XGN19	O=C(C1)[C@@H](N1S(C2=CC=C(C)C=C2)(=O)=O)CC3=CC=CC=C3	0
XGN21	O=C(CS(C1=CC=CC=C1C)=O)[C@@H](NS(C2=CC=C(C)C=C2)(=O)=O)CC3=CC=CC=C3	0
XGN38	CN(CC1=CC=CC=C1)S(C2=NN(C(N3CCOCC3)=O)C=N2)(=O)=O	0
XGN59	O=C(N1C=NC(S(N(C)CC2=CC=CC=C2)(=O)=O)=N1)N(C3=CC=CC=C3)C4=CC=CC=C4	0
XGN63	CN(CC1=CC=C(Cl)C=C1)S(C2=NN(C(N3CCOCC3)=O)C=N2)(=O)=O	0
XGN64	CN(CC1=CC=C(OC)C=C1)S(C2=NN(C(N3CCOCC3)=O)C=N2)(=O)=O	0
XGN66	CN(CC1=CC=C(C=CC=C2)C2=C1)S(C3=NN(C(N4CCOCC4)=O)C=N3)(=O)=O	0
AJ349	CCN1CCCC(C1)NC2=NN3C=C(N=C3S2)C4=CC=C(C=C4)F	0
ESC1000074	CCN(CC)C(=O)n1cnc(S(=O)(=O)Cc2c(F)cccc2F)n1	0
FJ052	O=S(N(CC1=CC(OC2=CC=CC=C2)=CC=C1)CC3=NN=NN3)(C4=CC(CCC(C)(C)O5)=C5C=C4)=O	0
FJ059	CC1=NC2=CC=CC=C2C(NC(NC3=C(OC)C=CC(Cl)=C3)=O)=C1	0
FJ072	NCCN(CC1=CC=C(OC2=CC=CC=C2)C=C1)S(=O)(C3=CC(CCC(C)(C)O4)=C4C=C3)=O	0
FJ077	O=C1NC2=CC=CC=C2C1=C([H])C3=CC(Br)=C(O)C(Br)=C3	0
FJ292	O=S(N(CC1=CC=C(OC2=CC=CC=C2)C=C1)CC(NCCOCCN)=O)(C3=CC(CCC(C)(C)O4)=C4C=C3)=O	0
FJ338	O=C(C1=NC2=C(C=CC=N2)O1)CCC3=CC=C(OC4=CC=CC=C4)C=C3	0
IMI1787463	O=C(N)C1=NC(N(CC2)CCC2CC3=CC=CC=C3)=NC4=C1SC=C4	0
IMI2341674	CN(Cc1ccccc1)c2nc(N)c3c(ccc4c3ccn4Cc5c(Cl)cccc5Cl)n2	0
IMI6894357	C(CNCCCn1ccc2ccccc12)CN3CCC(CC4CCCCC4)CC3	0
IMI7028555	FC(F)(F)c1cccc(CSC[C@@H]2NC(=O)N(C2=O)c3ccc(Cl)cc3)c1	0
LEI103	COc1nn(c2ccc(NC(=O)OCc3ccccc3)c(C)c2)c(=O)o1	0
LP008	ClC1=CN=C(N2[C@@H](C)CCCC2)N=C1NC3=NNC(C4CC4)=C3	0
MFW011	O=C(N1N=NC(S(CC2CCCCC2)=O)=C1)N(CC3)CCC3CC4=CC=CC=C4	0
ROB-132	C1(N=C(C2=NNC=C2NCC3=CC=CC4=C3C=CC=C4)N5)=C5C=CC(CN6CCOCC6)=C1	0
ROB-277	ClC1=CC=CC(NC2=CNN=C2C(N3)=NC4=C3C=CC=C4)=C1	0
ROB-281	ClC1=CC=CC(NC2=CNN=C2C(N3)=NC4=C3C=CC=C4)=N1	0

## Sheet: 2. H-89 derivative rescreen
Compound ID	SMILES code	MIC E. coli W3110
1	O=S(NCCNCC1=CC=C(C2=CC=CN=C2)C=C1)(C3=C(C=CN=C4)C4=CC=C3)=O	6.25 uM
2	O=S(C1=CC=CC2=CN=CC=C21)(NCCNC/C=C/C3=CC=C(C4=CC=CC=C4)C=C3)=O	>50 uM
3	O=S(C1=CC=CC2=CN=CC=C21)(NCCNC/C=C/C3=CC=C(C4=CC=C(C=CC=C5)C5=C4)C=C3)=O	>50 uM
4	O=S(C1=CC=CC2=CC=CC=C21)(NCCNC/C=C/C3=CC=C(C4=CC=CC=C4)C=C3)=O	>50 uM
5	O=S(NCCNCC1=CC2=CC=C(C3=CC=CN=C3)C=C2C=C1)(C4=C(C=CN=C5)C5=CC=C4)=O	>50 uM
6	O=S(C1=CC=CC2=CC=CC=C21)(NCCNC/C=C/C3=CC=C(C4=CC=CN=C4)C=C3)=O	>50 uM
7	O=S(C1=CC=CC=C1[N+]([O-])=O)(NCCNC/C=C/C2=CC=C(C3=CC=CN=C3)C=C2)=O	>50 uM
8	O=S(N(C)CCNC/C=C/C1=CC=C(C2=CN=CC=C2)C=C1)(C3=C(C=CN=C4)C4=CC=C3)=O	>50 uM
9	CN(CCNS(=O)(C1=C(C=CN=C2)C2=CC=C1)=O)C/C=C/C3=CC=C(C4=CN=CC=C4)C=C3	>50 uM
10	O=S(N(C)CCNCCCC1=CC=C(C2=CN=CC=C2)C=C1)(C3=C(C=CN=C4)C4=CC=C3)=O	>50 uM
11	O=S(NCCCCCCC1=CC=C(C2=CC=CN=C2)C=C1)(C3=C(C=CN=C4)C4=CC=C3)=O	>50 uM
12	O=C(NCCNS(=O)(C1=CC=CC=C1)=O)CCC2=CC=C(C3=CN=C(NC=C4)C4=C3)C=C2	>50 uM
13	O=C(NCCNS(=O)(C1=CC=C(Cl)C=C1)=O)CCC2=CC=C(C3=CN=C(NC=C4)C4=C3)C=C2	>50 uM
14	O=C(NCCNS(=O)(C1=CC=C(Cl)C(Cl)=C1)=O)CCC2=CC=C(C3=CN=C(NC=C4)C4=C3)C=C2	>50 uM
15	O=C(NCCNS(=O)(C1=CC=C(C)C=C1)=O)CCC2=CC=C(C3=CN=C(NC=C4)C4=C3)C=C2	>50 uM
16	O=C(NCCNS(=O)(C1=CC=C(OC)C=C1)=O)CCC2=CC=C(C3=CN=C(NC=C4)C4=C3)C=C2	>50 uM
17	O=S(NCCNCCCC1=CC=C(C2=CN=C(NC=C3)C3=C2)C=C1)(C4=CC=C(Cl)C=C4)=O	>50 uM
18	O=S(NCCNCCCC1=CC=C(C2=CN=C(NC=C3)C3=C2)C=C1)(C4=CC=C(C)C=C4)=O	>50 uM
19	O=S(NCCNCCCC1=CC=C(C2=CN=C(NC=C3)C3=C2)C=C1)(C4=CC=CC=C4)=O	>50 uM
20	O=S(NCCNCCCC1=CC=C(C2=CN=C(NC=C3)C3=C2)C=C1)(C4=CC=C(OC)C=C4)=O	>50 uM
21	O=C(NCCNS(C1=C(C=CN=C2)C2=CC=C1)(=O)=O)CCC#CC3=CN=C4C(C=CN4)=C3	>50 uM
22	O=S(NCCNCCCC1=CC=C(C2=CN=C(NC=C3)C3=C2)C=C1)(C4=CC=C(Cl)C(Cl)=C4)=O	>50 uM
23	O=C(NCCNS(=O)(C1=CC=CC([N+]([O-])=O)=C1)=O)CCC2=CC=C(C3=CN=C(NC=C4)C4=C3)C=C2	>50 uM
24	O=C(NCCNS(=O)(C1=CC=CC(Cl)=C1)=O)CCC2=CC=C(C3=CN=C(NC=C4)C4=C3)C=C2	>50 uM
25	O=C(NCCNS(=O)(C1=CC=C(F)C=C1)=O)CCC2=CC=C(C3=CN=C(NC=C4)C4=C3)C=C2	>50 uM
26	ClC1=CN=C(N2CCCC2)N=C1NC3=NNC4=C3C=CC=C4	>50 uM
27	CC(C)(C)C1=CC(NC(CCC#CC2=CN=CC=C2)=O)=NO1	>50 uM
28	CC(C)(C)C1=CC(NC(CCC#CC2=CN=C(NC=C3)C3=C2)=O)=NO1	>50 uM
29	CC(C)(C)C1=CC(NC(CCC#CC2=CN=C(N)C=C2)=O)=NO1	>50 uM
30	CC(C)(C)C1=CC(C(NCC#CC2=CN=C(N)C=C2)=O)=NO1	>50 uM
31	CC(C)(C)C1=CC(C(NCC#CC2=CN=C(NC=C3)C3=C2)=O)=NO1	>50 uM
32	CC(C)(C)C1=CC(C(NCC#CC2=CN=CC=C2)=O)=NO1	>50 uM
33	CC(C)(C)C1=CC(NC(CCC#CC2=CC=NC=C2)=O)=NO1	>50 uM
34	O=S(C1=CC=CC2=C1C=CN=C2N)(NCCNC/C=C/C3=CC=C(C4=CC=CN=C4)C=C3)=O	>50 uM
35	O=S(C1=CC=CC2=CN=CC=C21)(NCCNC/C=C/C3=CC=C(C4=CC=CN=C4)C=C3)=O	>50 uM
36	CS(=O)(NCCNC/C=C/C1=CC=C(C2=CC=CN=C2)C=C1)=O	>50 uM
37	O=C(C1=C(C=CN=C2)C2=CC=C1)NCCNC/C=C/C3=CC=C(C4=CC=CN=C4)C=C3	>50 uM
38	O=S(NCCNC(/C=C/C1=CC=C(C2=CC=CN=C2)C=C1)=O)(C3=C(C=CN=C4)C4=CC=C3)=O	>50 uM
39	O=S(NCCNCCCCC1=CC=C(C2=CC=CN=C2)C=C1)(C3=C(C=CN=C4)C4=CC=C3)=O	>50 uM
40	O=S(C1=CC=CC2=C1C=CN=C2)(NCCNC(CCC3=CC=C(C4=CC=CN=C4N)C=C3)=O)=O	>50 uM
41	O=S(C1=CC=CC2=C1C=CN=C2)(NCCNC(CCC3=CC=C(C4=CC=C(N)N=C4)C=C3)=O)=O	>50 uM
42	O=S(C1=CC=CC2=C1C=CN=C2)(NCCNC(CCC3=CC=C(C4=CC=C(C(NC)=O)N=C4)C=C3)=O)=O	>50 uM
43	O=S(C1=CC=CC2=C1C=CN=C2)(NCCNC(CCC3=CC=C(C4=CC=CN=C4C(NC)=O)C=C3)=O)=O	>50 uM
44	O=S(C1=CC=CC2=C1C=CN=C2)(NCCNC(CCC3=CC=C(C4=CC(C=CN5)=C5N=C4)C=C3)=O)=O	>50 uM
45	O=S(C1=CC=CC2=C1C=CN=C2)(NCCNCCCC3=CC=C(C4=CC(C=CN5)=C5N=C4)C=C3)=O	>50 uM
46	O=S(C1=CC=CC2=C1C=CN=C2)(NCCNC/C=C/C3=CC=CC=C3C4=CC5=C(OCO5)C=C4)=O	>50 uM

## Sheet: 3. SAR overview
New code	Structure	Smiles code	MIC E. coli W3110(µM)	MIC K. pneumoniae 29665 (µM)	IC50 HEK293T (µM)	IC50 HepG2 (µM)
1		O=S(c1cccc2cnccc12)(NCCNCc(cc1)ccc1-c1cnccc1)=O	6.25	12.5	>50	>50
47		O=S(c1cccc2ccccc12)(NCCNCc(cc1)ccc1-c1cnccc1)=O	25	50
48		O=S(c1ccccc1)(NCCNCc(cc1)ccc1-c1cnccc1)=O	>50	>50
49		O=S(c1c(cn[nH]2)c2ccc1)(NCCNCc(cc1)ccc1-c1cnccc1)=O	>50	>50
50		O=S(c1cc([nH]nc2)c2cc1)(NCCNCc(cc1)ccc1-c1cnccc1)=O	>50	>50
51		CNC(c(cc1)ncc1S(NCCNCc(cc1)ccc1-c1cnccc1)(=O)=O)=O	>50	>50
52		O=S(c1cccc2ncncc12)(NCCNCc(cc1)ccc1-c1cnccc1)=O	>50	>50
53		O=S(c1cccc2cncnc12)(NCCNCc(cc1)ccc1-c1cnccc1)=O	>50	>50
54		O=S(c1c(cc[nH]2)c2ncc1)(NCCNCc(cc1)ccc1-c1cnccc1)=O	>50	>50
55		Nc1ncc(cccc2S(NCCNCc(cc3)ccc3-c3cnccc3)(=O)=O)c2c1	>50	>50
56		O=S(c1cccc2cnccc12)(NCCNCc(cc1)ccc1-c1ccccc1)=O	6.25	12.5	10.4	16.7
57		O=S(c1cccc2cnccc12)(NCCNCc(cc1)ccc1-c1cscc1)=O	6.25	12.5	6.6	8.2
58		O=S(c1cccc2cnccc12)(NCCNCc(cc1)ccc1-c1ccco1)=O	25	25
59		O=S(c1cccc2cnccc12)(NCCNCc(cc1)ccc1-c(cc1)ccc1F)=O	3.125	6.25	2.6	1.7
60		O=S(c1cccc2cnccc12)(NCCNCc(cc1)ccc1-c(cc1)cnc1F)=O	6.25	6.25	>50	>50
61		O=S(c1cccc2cnccc12)(NCCNCc(cc1)ccc1-c(cc1)ccc1Cl)=O	6.25	>=50	1	2.8
62		Cc(cc1)ccc1-c1ccc(CNCCNS(c2cccc3cnccc23)(=O)=O)cc1	>50	>50
63		N#Cc(cc1)ccc1-c1ccc(CNCCNS(c2cccc3cnccc23)(=O)=O)cc1	6.25	12.5	14.7	38
64		O=S(c1cccc2cnccc12)(NCCNCc(cc1)ccc1-c1ccc(C(F)(F)F)cc1)=O	>50	>50
65		O=S(c1cccc2cnccc12)(NCCNCc(cc1)ccc1-c1ccncc1)=O	12.5	25
66		O=S(c1cccc2cnccc12)(NCCNCc(cc1)ccc1-c1cc(F)ccc1)=O	12.5	25
67		Cc1cccc(-c2ccc(CNCCNS(c3cccc4cnccc34)(=O)=O)cc2)c1	>50	>50
68		N#Cc1cccc(-c2ccc(CNCCNS(c3cccc4cnccc34)(=O)=O)cc2)c1	12.5	25
69		O=S(c1cccc2cnccc12)(NCCNCc(cc1)ccc1-c1cc(C(F)(F)F)ccc1)=O	25	>50
70		O=S(c1cccc2cnccc12)(NCCNCc(cc1)ccc1-c(cccc1)c1Cl)=O	25	50
71		Cc(cccc1)c1-c1ccc(CNCCNS(c2cccc3cnccc23)(=O)=O)cc1	12.5	50
72		N#Cc(cccc1)c1-c1ccc(CNCCNS(c2cccc3cnccc23)(=O)=O)cc1	25	50
73		COc(cccc1)c1-c1ccc(CNCCNS(c2cccc3cnccc23)(=O)=O)cc1	25	50
74		O=S(c1cccc2cnccc12)(NCCNCc(cc1)ccc1-c(cc1)cc(Cl)c1Cl)=O	25	>50
75		O=S(c1cccc2cnccc12)(NCCNCc(cc1)ccc1-c1cc(Cl)cc(Cl)c1)=O	>50	>50
76		O=S(c1cccc2cnccc12)(NCCNCc(cc1)ccc1-c1cc2ccccc2cc1)=O	>50	>50
77		O=S(c1cccc2cnccc12)(NCCNCc(cc1)ccc1-c(cc1)cc2c1OCO2)=O	>50	>50
78		O=S(c1cccc2cnccc12)(NCCNCc(cc1)ccc1-c(cc1)cc2c1OCCO2)=O	>50	>50
79		O=S(c1cccc2cnccc12)(NCCNCc(cc1)cnc1-c1cnccc1)=O	>50	>50
80		O=S(c1cccc2cnccc12)(NCCNCc(cc1)cnc1-c1ccccc1)=O	>50	>50
81		O=S(c1cccc2cnccc12)(NCCNCc(cc1)cnc1-c(cc1)cnc1F)=O	>50	>50
82		O=S(c1cccc2cnccc12)(NCCNCc(cc1)cnc1-c(cc1)ccc1F)=O	>50	>50
83		O=S(c1cccc2cnccc12)(NCCNCc(cc1)cc(Cl)c1-c1cnccc1)=O	>50	>50
84		O=S(c1cccc2cnccc12)(NCCNCc(cc1)cc(Cl)c1-c1ccccc1)=O	>50	>50
85		O=S(c1cccc2cnccc12)(NCCNCc(cc1)cc(Cl)c1-c(cc1)cnc1F)=O	>50	>50
86		O=S(c1cccc2cnccc12)(NCCNCc(cc1)cc(Cl)c1-c(cc1)ccc1F)=O	50	>50
87		O=S(c1cccc2cnccc12)(NCCNCc(cc1)cc(F)c1-c1cnccc1)=O	25	50
88		O=S(c1cccc2cnccc12)(NCCNCc(cc1)cc(F)c1-c1ccccc1)=O	12.5	25
89		O=S(c1cccc2cnccc12)(NCCNCc(cc1)cc(F)c1-c(cc1)cnc1F)=O	6.25	12.5	8.9	6.8
90		O=S(c1cccc2cnccc12)(NCCNCc(cc1)cc(F)c1-c(cc1)ccc1F)=O	12.5	12.5
91		O=C(c1cccc2cnccc12)NCCNCc(cc1)ccc1-c1cnccc1	>50	>50
92		CN(CCNCc(cc1)ccc1-c1cnccc1)S(c1cccc2cnccc12)(=O)=O	>50	>50
93		O=C(c(cc1)ccc1-c1cnccc1)NCCNS(c1cccc2cnccc12)(=O)=O	>50	>50
94		O=S(c1cccc2cnccc12)(NCCOCc(cc1)ccc1-c1cnccc1)=O	>50	>50
95		CN(CCNS(c1cccc2cnccc12)(=O)=O)Cc(cc1)ccc1-c1cnccc1	>50	50
96		O=S(c1cccc2cnccc12)(NC[C@H](CC1)N[C@H]1c(cc1)ccc1-c(cc1)cnc1F)=O	3.1	12.5	22	>50
97		O=S(c1cccc2cnccc12)(NC[C@@H](CC1)N[C@H]1c(cc1)ccc1-c(cc1)cnc1F)=O	12.5	25	39	>50
98		O=S(c1cccc2cnccc12)(NC[C@H](CC1)N[C@@H]1c(cc1)ccc1-c(cc1)cnc1F)=O	>50	>50	49	>50
LEI-801 (99)		O=S(c1cccc2cnccc12)(NC[C@@H](CC1)N[C@@H]1c(cc1)ccc1-c(cc1)cnc1F)=O	>50	>50	>50	>50
100		O=S(c1cccc2cnccc12)(NC[C@H](CC1)N[C@H]1c(cc1)ccc1-c1ccccc1)=O	1.6	6.25	8.1	37
101		O=S(c1cccc2cnccc12)(NC[C@H](CC1)N[C@H]1c(cc1)ccc1-c(cc1)ccc1F)=O	1.6	3.1	3.2	13
LEI-800 (102)		O=S(c1cccc2cnccc12)(NC[C@H](CC1)N[C@H]1c(cc1)ccc1-c1cnccc1)=O	3.1	6.25	>50	>50

## Sheet: 4. BCP
Extracted features from quantitative BCP analysis. The average and standard deviation of three independent replicates is given for each treatment condition.
Treatment	DIC angularity	DIC area	DIC aspect ratio	DIC circularity	DIC curvature	DIC feret	DIC length	DIC orientation	DIC perimeter	DIC roundness	DIC sinuosity	DIC solidity	DIC width	DAPI nucleoids	DAPI total area	DAPI nucleoid area	DAPI circularity	DAPI aspect ratio	DAPI perimeter	DAPI roundness	DAPI solidity	DAPI intensity	SYTOX Green intensity	Decondensation
DMSO	0.150 ± 0.030	3.16 ± 0.470	2.409 ± 0.061	0.742 ± 0.012	0.195 ± 0.031	2.984 ± 0.217	3.004 ± 0.224	100.918 ± 15.432	7.325 ± 0.553	0.466 ± 0.012	1.027 ± 0.010	0.967 ± 0.005	1.119 ± 0.074	1.181 ± 0.091	2.253 ± 0.578	1.959 ± 0.401	0.727 ± 0.020	2.276 ± 0.142	5.790 ± 0.484	0.465 ± 0.028	0.917 ± 0.004	1.000 ± 0.000	1.000 ± 0.000	0.708 ± 0.094
AMP	0.069 ± 0.009	31.597 ± 3.284	8.559 ± 0.411	0.144 ± 0.015	0.024 ± 0.004	26.883 ± 3.012	27.774 ± 3.16	97.443 ± 17.903	56.849 ± 6.297	0.066 ± 0.008	1.033 ± 0.002	0.538 ± 0.044	1.143 ± 0.051	2.583 ± 0.910	19.710 ± 4.300	9.445 ± 2.853	0.173 ± 0.043	11.686 ± 1.711	30.886 ± 6.792	0.108 ± 0.020	0.603 ± 0.036	1.490 ± 0.410	1.901 ± 0.246	0.619 ± 0.078
RIF	0.101 ± 0.016	5.883 ± 0.716	3.105 ± 0.349	0.642 ± 0.053	0.092 ± 0.018	4.608 ± 0.076	4.635 ± 0.073	107.627 ± 23.900	10.821 ± 0.204	0.370 ± 0.047	1.017 ± 0.003	0.956 ± 0.014	1.327 ± 0.161	1.120 ± 0.069	5.402 ± 0.548	4.992 ± 0.606	0.637 ± 0.019	2.629 ± 0.199	9.927 ± 0.636	0.408 ± 0.029	0.918 ± 0.003	0.704 ± 0.260	2.120 ± 0.434	0.922 ± 0.075
TET	0.091 ± 0.011	9.339 ± 0.858	3.743 ± 0.316	0.562 ± 0.038	0.047 ± 0.002	6.396 ± 0.214	6.431 ± 0.218	102.104 ± 9.521	14.631 ± 0.495	0.307 ± 0.028	1.015 ± 0.003	0.946 ± 0.005	1.503 ± 0.137	1.455 ± 0.132	2.383 ± 0.448	1.694 ± 0.222	0.761 ± 0.020	1.821 ± 0.130	5.282 ± 0.351	0.596 ± 0.025	0.899 ± 0.009	1.150 ± 0.347	3.446 ± 0.251	0.256 ± 0.048
CIP	0.054 ± 0.013	32.761 ± 7.493	9.301 ± 0.286	0.145 ± 0.034	0.020 ± 0.005	27.353 ± 6.073	28.159 ± 6.708	107.474 ± 11.074	57.665 ± 13.404	0.065 ± 0.016	1.026 ± 0.008	0.565 ± 0.091	1.178 ± 0.042	1.630 ± 0.141	13.737 ± 1.819	9.423 ± 0.913	0.249 ± 0.020	9.082 ± 1.016	23.956 ± 1.494	0.149 ± 0.036	0.734 ± 0.012	1.237 ± 0.406	4.160 ± 0.266	0.425 ± 0.040
LEI-801	0.123 ± 0.008	3.335 ± 0.139	2.661 ± 0.151	0.699 ± 0.026	0.150 ± 0.018	3.227 ± 0.127	3.253 ± 0.128	96.714 ± 3.816	7.768 ± 0.245	0.422 ± 0.025	1.026 ± 0.005	0.962 ± 0.004	1.085 ± 0.030	1.288 ± 0.064	2.897 ± 0.869	2.366 ± 0.636	0.723 ± 0.016	2.179 ± 0.107	6.375 ± 0.894	0.484 ± 0.024	0.916 ± 0.005	1.156 ± 0.345	1.000 ± 0.284	0.863 ± 0.226
LEI-800	0.076 ± 0.010	13.636 ± 0.225	6.808 ± 0.283	0.292 ± 0.021	0.034 ± 0.003	11.758 ± 0.377	11.910 ± 0.403	88.418 ± 18.119	25.156 ± 0.728	0.139 ± 0.012	1.021 ± 0.003	0.793 ± 0.033	1.163 ± 0.063	1.368 ± 0.202	8.438 ± 3.339	6.481 ± 2.006	0.365 ± 0.084	5.858 ± 1.821	16.318 ± 5.417	0.220 ± 0.035	0.808 ± 0.077	0.513 ± 0.191	2.259 ± 1.119	0.616 ± 0.234

## Sheet: 5. Whole-genome sequencing
strain	sample_file	POS1	Gene	REF	ALT	SNP	Protein	Amino acid	Normal	Mutant	TYPE of MUTATION	QUAL	DP	Note
60-r1	1a	2343801	gyrA	G	A	C290T	DNA gyrase subunit A	97	S	L	nonsynonymous SNV	222	205	good quality and depth
60-r2	3a	2343801	gyrA	G	A	C290T	DNA gyrase subunit A	97	S	L	nonsynonymous SNV	222	205	good quality and depth
60-r3	4a	2343066	gyrA	G	A	C1052T	DNA gyrase subunit A	342	P	L	nonsynonymous SNV	222	166	good quality and depth
60-r4	5a	2343555	gyrA	G	A	C536T	DNA gyrase subunit A	179	A	V	nonsynonymous SNV	222	208	good quality and depth
60-r5	6a	2343555	gyrA	G	A	C536T	DNA gyrase subunit A	179	A	V	nonsynonymous SNV	222	213	good quality and depth
60-r6	7a	2343840	gyrA	G	A	C251T	DNA gyrase subunit A	84	A	V	nonsynonymous SNV	222	194	good quality and depth
60-r7	8a	2343093	gyrA	T	C	A998G	DNA gyrase subunit A	333	N	S	nonsynonymous SNV	222	187	good quality and depth
60-r8	9a	2343577	gyrA	A	C	T514G	DNA gyrase subunit A	172	S	A	nonsynonymous SNV	222	186	good quality and depth
60-r9	10a	3761662	gyrB	C	A	C1367A	DNA gyrase subunit B	456	A	E	nonsynonymous SNV	222	228	good quality and depth
60-r9	10a	1197893	icd	T	A	T1194A	NADP-dependent isocitrate dehydrogenase	398	D	E	nonsynonymous SNV	49.3	6	low quality, low depth
60-r3	4a	1197893	icd	T	A	T1194A	NADP-dependent isocitrate dehydrogenase	398	D	E	nonsynonymous SNV	73	9	low quality, low depth
60-r4	5a	1197893	icd	T	A	T1194A	NADP-dependent isocitrate dehydrogenase	398	D	E	nonsynonymous SNV	27	4	low quality, low depth
60-r5	6a	1197893	icd	T	A	T1194A	NADP-dependent isocitrate dehydrogenase	398	D	E	nonsynonymous SNV	15.1	5	low quality, low depth
60-r6	7a	1197893	icd	T	A	T1194A	NADP-dependent isocitrate dehydrogenase	398	D	E	nonsynonymous SNV	69.1	6	low quality, low depth
60-r7	8a	1197893	icd	T	A	T1194A	NADP-dependent isocitrate dehydrogenase	398	D	E	nonsynonymous SNV	37.5	5	low quality, low depth
60-r8	9a	1197893	icd	T	A	T1194A	NADP-dependent isocitrate dehydrogenase	398	D	E	nonsynonymous SNV	37	4	low quality, low depth
60-r2	3a	4645108	yjjY	T	A	T27A	Uncharacterized protein YjjY	9	L	L	synonymous SNV	3.52	127	low quality, synonymous

## Sheet: 6. MTT data
	HEK293T								HepG2								HEK293T								HepG2								HEK293T								HepG2
	Conc. (uM)	56 n = 1			56 n = 2				Conc. (uM)	56 n = 1			56 n = 2				Conc. (uM)	63 n = 1			63 n = 2				Conc. (uM)	63 n = 1			63 n = 2				Conc. (uM)	LEI-801 (99) n = 1			LEI-801 (99) n = 2				Conc. (uM)	LEI-801 (99) n = 1			LEI-801 (99) n = 2
	0	0.8237	0.7967	0.6757	0.8093	0.8393	0.7763		0	0.5137	0.5127	0.5247	0.555	0.586	0.562		0	1.3447		1.3507	0.7407	0.7957	0.8257		0	0.5003	0.5523	0.5663	0.5677	0.5537	0.5757		0	1.32233	1.43033	1.47933	1.003	1.078	1.035		0	0.393333	0.339333	0.351333	0.297667	0.318667	0.304667
	0.023	0.7597	0.7117	0.7097	0.8143	0.7903	0.8473		0.023	0.5027	0.4527	0.5587	0.586	0.547	0.578		0.023	0.9007	1.1527	1.2907	0.7877	0.7137	0.7527		0.023	0.5433	0.5303	0.5093	0.6107	0.6137	0.5927		0.023	1.09033	1.04133	1.05733	0.858	0.977	0.938		0.023	0.358333	0.291333	0.289333	0.295667	0.283667	0.273667
	0.068	0.7767	0.8237	0.7867	0.7963	0.8163	0.7943		0.068	0.4877	0.4937	0.4897	0.579	0.616	0.615		0.068	1.2297		1.6057	0.8797	0.7877	0.7877		0.068	0.5103	0.5153	0.5333	0.5697	0.5867	0.6327		0.068	1.15433	1.08233	1.07233	1.027	1.034	1.015		0.068	0.356333	0.307333	0.313333	0.300667	0.286667	0.259667
	0.21	0.8177	0.7507	0.7387	0.8133	0.8363	0.8323		0.21	0.5037	0.5067	0.5727	0.577	0.574	0.618		0.21	1.1257	1.2627	1.3007	0.7857	0.8237	0.7807		0.21	0.4983	0.5243	0.5343	0.6047	0.6577	0.6567		0.21	1.12733	1.12133	1.09433	0.913	0.892	0.944		0.21	0.330333	0.315333	0.323333	0.349667	0.288667	0.264667
	0.62	0.7827	0.7607	0.7437	0.7853	0.7783	0.7503		0.62	0.5097	0.4927	0.4947	0.602	0.579	0.597		0.62	1.5157	1.5367	1.4177	0.8497	0.8457	0.8247		0.62	0.4973	0.5663	0.5603	0.6167	0.6527	0.6607		0.62	1.14133	1.09233	0.930333	1.083	0.946	1.064		0.62	0.417333	0.319333	0.320333	0.300667	0.281667	0.252667
	1.85	0.6797	0.6827	0.6577	0.7203	0.7493	0.7883		1.85	0.5177	0.5287	0.5327	0.634	0.597	0.638		1.85	1.1427	1.2497	1.1177	0.7747	0.7607	0.7727		1.85	0.5443	0.5083	0.5383	0.6967	0.6337	0.6687		1.85	1.16733	1.00533	0.915333	0.996	0.931	0.449		1.85	0.361333	0.335333	0.354333	0.262667	0.268667	0.243667
	5.6	0.5227	0.5367	0.5697	0.5823	0.5903	0.5933		5.6	0.5337	0.5027	0.5497	0.619	0.618	0.638		5.6	1.0497	1.1297	1.1807	0.6657	0.6667	0.7227		5.6	0.5973	0.5863	0.6583	0.6627	0.7207	0.7457		5.6	0.937333	1.01933	1.04033	1.075	0.764	0.931		5.6	0.370333	0.351333	0.360333	0.292667	0.266667	0.295667
	16.7	0.2427	0.2627	0.2867	0.2713	0.3043	0.2823		16.7	0.1157	0.1337	0.1857	0.068	0.083	0.218		16.7	0.5767	0.5847	0.4987	0.4027	0.4067	0.3977		16.7	0.5473	0.5173	0.5443	0.6287	0.6707	0.6157		16.7	0.838333	0.818333	0.874333	0.745	0.746	0.735		16.7	0.376333	0.357333	0.431333	0.299667	0.251667	0.258667
	50	0.0317	0.0407	0.0507	0.0363	0.0233	0.0353		50	0.0047	0.0027	0.0047	0.003	0	0.005		50	0.0567	0.0547	0.0487	0.0397	0.0607	0.0227		50	0.0153	0.0543	0.0913	0.0147	0.0017	-0.0003		50	0.494333	0.473333	0.487333	0.506	0.491	0.495		50	0.327333	0.318333	0.307333	0.231667	0.219667	0.224667
	Conc. (uM)	57 n =1			57 n = 2				Conc. (uM)	57 n =1			57 n = 2				Conc. (uM)	89 n = 1			89 n = 2				Conc. (uM)	89 n = 1			89 n = 2				Conc. (uM)	100 n = 1			100 n = 2				Conc. (uM)	100 n = 1			100 n = 2
	0	0.696	0.759	0.722	0.8667	0.8487	0.7647		0	0.495	0.51	0.488	0.5503	0.5153	0.5293		0	1.397	1.357	1.45	1.372	1.651	1.54		0	1.29167	0.996667	1.04467	0.917667	0.933667	0.803667		0	1.38933	1.37633	1.43933	1.14233	1.09833	1.08333		0	0.407333	0.378333	0.364333	0.343333	0.356333	0.389333
	0.023	0.793	0.726	0.62	0.8067	0.8027	0.6107		0.023	0.502	0.507	0.512	0.4793	0.5183	0.4763		0.023	1.46	1.327	1.155	1.578	1.464	1.567		0.023	1.21067	1.03167	1.09467	0.939667	0.891667	0.822667		0.023	1.43533	1.45533	1.50633	1.02233	0.970333	0.963333		0.023	0.333333	0.336333	0.361333	0.317333	0.327333	0.342333
	0.068	0.732	0.738	0.65	0.7647	0.7607	0.5687		0.068	0.445	0.51	0.477	0.5383	0.5073	0.5883		0.068	1.383	1.285	1.405	1.657	1.634	1.543		0.068	1.05867	1.04667	0.929667	0.911667	0.981667	0.828667		0.068	1.26033	1.44333	1.54633	1.03233	0.974333	0.962333		0.068	0.444333	0.395333	0.393333	0.444333	0.405333	0.418333
	0.21	0.722	0.771	0.628	0.8247	0.7367	0.6047		0.21	0.473	0.497	0.485	0.5293	0.5233	0.4943		0.21	1.422	1.388	1.379	1.511	1.515	1.445		0.21	1.20067	1.00667	1.15367	0.861667	0.877667	0.891667		0.21	1.44033	1.42833	1.42733	1.02333	0.943333	0.880333		0.21	0.321333	0.295333	0.307333	0.315333	0.286333	0.293333
	0.62	0.689	0.691	0.563	0.7477	0.7147	0.5447		0.62	0.445	0.47	0.426	0.5293	0.5073	0.4723		0.62	1.302	1.254	1.287	1.28	1.339	1.417		0.62	0.907667	1.01167	1.03067	0.860667	0.861667	0.847667		0.62	1.30433	1.41433	1.20333	0.795333	0.796333	0.802333		0.62	0.316333	0.335333	0.382333	0.313333	0.317333	0.366333
	1.85	0.625	0.61	0.502	0.6777	0.6317	0.5057		1.85	0.379	0.361	0.36	0.4043	0.3953	0.4093		1.85	1.134	1.184	1.193	1.303	1.294	1.289		1.85	0.963667	0.830667	0.982667	0.917667	0.865667	0.844667		1.85	0.892333	0.934333	1.00833	0.653333	0.625333	0.564333		1.85	0.377333	0.346333	0.368333	0.307333	0.264333	0.317333
	5.6	0.49	0.501	0.402	0.4477	0.4747	0.3767		5.6	0.278	0.299	0.268	0.3223	0.3033	0.2673		5.6	0.891	0.915	0.826	0.987	0.926	0.889		5.6	0.839667	0.879667	0.889667	0.797667	0.837667	0.802667		5.6	0.787333	0.844333	0.842333	0.528333	0.470333	0.496333		5.6	0.341333	0.333333	0.345333	0.271333	0.300333	0.310333
	16.7	0.253	0.231	0.202	0.2957	0.2667	0.2127		16.7	0.23	0.232	0.206	0.2463	0.2593	0.2593		16.7	0.24	0.299	0.212	0.285	0.31	0.251		16.7	0.224667	0.102667	0.0806667	0.0736667	0.0196667	0.0386667		16.7	0.654333	0.620333	0.622333	0.433333	0.475333	0.464333		16.7	0.345333	0.363333	0.356333	0.277333	0.308333	0.357333
	50	0.051	0.066	0.048	0.0777	0.0937	0.0557		50	0.041	0.001	0.013	0.0393	0.0473	0.0383		50	0.003	0.143	-0.001	-0.004	0.007	0.017		50	0.0056667	0.0026667	0.0006667	0.0076667	0.0056667	-0.002333		50	0.419333	0.461333	0.443333	0.271333	0.254333	0.252333		50	0.236333	0.222333	0.339333	0.109333	0.122333	0.118333
	Conc. (uM)	59 n =1			59 n = 2				Conc. (uM)	59 n =1			59 n = 2				Conc. (uM)	96 n = 1			96 n = 2				Conc. (uM)	96 n = 1			96 n = 2				Conc. (uM)	101 n = 1			101 n = 2				Conc. (uM)	101 n = 1			101 n = 2
	0	1.6053	1.5013	1.5523	1.4673	1.4263	1.4583		0	1.11567	1.04867	0.960667	0.832	0.921	0.763		0	1.076	1.088	0.927	0.774333	0.951333	0.810333		0	0.405667	0.408667	0.380667	0.318	0.377	0.361		0	1.49933	1.35833	1.35533	0.987333	1.02533	1.00433		0	0.466	0.433	0.407	0.335333	0.343333	0.351333
	0.023	1.3333	1.2793	1.3553	1.3903	1.4813	1.4073		0.023	0.991667	0.988667	0.999667	0.854	0.789	0.774		0.023	1.31	1.426	1.382	1.00533	1.05533	0.974333		0.023	0.344667	0.368667	0.754667	0.335	0.356	0.336		0.023	1.46733	1.36933	1.33633	0.913333	0.978333	0.995333		0.023	0.47	0.394	0.364	0.305333	0.260333	0.288333
	0.068	1.3833	1.3593	1.3593	1.3833	1.2923	1.5383		0.068	0.989667	0.944667	0.939667	0.876	0.808	0.777		0.068	1.261	1.196	1.228	1.06033	1.10533	1.11433		0.068	0.696667	0.414667	0.443667	0.314	0.274	0.28		0.068	1.35433	1.25833	1.00533	1.02633	1.02133	0.846333		0.068	0.452	0.42	0.368	0.322333	0.313333	0.323333
	0.21	1.3183	1.3513	1.2563	1.2913	1.2483	1.3393		0.21	1.02867	0.972667	0.976667	0.822	0.816	0.771		0.21	1.46	1.332	1.292	0.944333	1.02133	1.02233		0.21	0.409667	0.390667	0.400667	0.286	0.328	0.321		0.21	1.22333	1.25433	1.17333	1.06933	0.984333	0.926333		0.21	0.39	0.419	0.407	0.324333	0.279333	0.267333
	0.62	1.0283	1.0433	1.2033	1.1423	1.3033	1.1833		0.62	1.02967	0.966667	0.951667	0.836	0.82	0.813		0.62	1.285	1.264	1.255	0.998333	0.945333	0.948333		0.62	0.317667	0.338667	0.324667	0.277	0.335	0.337		0.62	1.11233	0.937333	0.942333	0.770333	0.738333	0.688333		0.62	0.368	0.34	0.37	0.315333	0.269333	0.267333
	1.85	0.8453	0.8823	0.6913	0.8713	0.8853	0.7733		1.85	0.913667	0.947667	0.912667	0.795	0.749	0.743		1.85	1.253	1.307	1.121	0.889333	0.884333	0.825333		1.85	0.448667	0.458667	0.474667	0.324	0.29	0.321		1.85	0.725333	0.641333	0.684333	0.521333	0.485333	0.507333		1.85	0.439	0.392	0.378	0.289333	0.297333	0.299333
	5.6	0.1973	0.2263	0.1893	0.2273	0.2053	0.2783		5.6	0.0086667	-0.001333	0.0026667	-0.003	0.004	0.031		5.6	0.992	0.906	1.276	0.770333	0.750333	0.744333		5.6	0.375667	0.379667	0.427667	0.305	0.314	0.321		5.6	0.749333	0.695333	0.667333	0.483333	0.462333	0.474333		5.6	0.403	0.384	0.371	0.315333	0.277333	0.266333
	16.7	0.0683	0.0483	0.0593	0.0583	0.0933	0.0363		16.7	-0.008333	-0.009333	-0.007333	0.066	0.001	0.008		16.7	0.263	0.25	0.238	0.552333	0.449333	0.479333		16.7	0.355667	0.340667	0.323667	0.281	0.283	0.288		16.7	0.450333	0.504333	0.484333	0.372333	0.345333	0.345333		16.7	0.208	0.211	0.189	0.140333	0.112333	0.095333
	50	0.0363	0.0353	0.0323	0.0323	0.0343	0.0283		50	-0.007333	-0.010333	-0.006333	0	0.011	-0.002		50	0.081	0.067	0.062	0.360333	0.319333	0.325333		50	0.301667	0.346667	0.369667	0.208	0.219	0.229		50	0.072333	0.025333	0.107333	0.011333	0.012333	0.011333		50	0.004	-0.007	-0.001	0.000333	0.003333	-0.00267
	Conc. (uM)	60 n = 1			60 n = 2				Conc. (uM)	60 n = 1			60 n = 2				Conc. (uM)	97 n = 1			97 n = 2				Conc. (uM)	97 n = 1			97 n = 2				Conc. (uM)	LEI-800 (102) n = 1			LEI-800 (102) n = 2				Conc. (uM)	LEI-800 (102) n = 1			LEI-800 (102) n = 2
	0	0.7563	0.7773	0.7663	0.8587	0.8367	0.7397		0	0.5683	0.4983	0.4963	0.5877	0.6047	0.6177		0	1.441	1.221	1.321	1.098	0.966	0.859		0	0.448667	0.370667	0.375667	0.357667	0.278667	0.234667		0	1.341	1.316	1.237	0.974	1.013	1.105		0	0.450667	0.382667	0.421667	0.351667	0.356667	0.432667
	0.023	0.7333	0.6923	0.7333	0.7667	0.7767	0.8157		0.023	0.5223	0.5063	0.5143	0.5527	0.5497	0.5607		0.023	1.365	1.275	1.431	0.941	0.907	1.04		0.023	0.310667	0.312667	0.320667	0.269667	0.219667	0.206667		0.023	1.514	1.43	1.503	0.881	0.91	1.01		0.023	0.403667	0.387667	0.377667	0.267667	0.285667	0.352667
	0.068	0.7463	0.7963	0.7373	0.7997	0.7897	0.8287		0.068	0.5143	0.5223	0.5263	0.5707	0.5677	0.5847		0.068	1.367	1.278	1.395	0.968	0.952	1.04		0.068	0.288667	0.306667	0.325667	0.262667	0.258667	0.235667		0.068	1.213	1.245	1.353	0.864	0.913	1.008		0.068	0.390667	0.378667	0.434667	0.249667	0.292667	0.378667
	0.21	0.7343	0.7663	0.7103	0.7827	0.7317	0.7307		0.21	0.5203	0.5083	0.5443	0.6097	0.5527	0.6107		0.21	1.452	1.196	1.181	0.93	0.987	0.817		0.21	0.295667	0.297667	0.288667	0.256667	0.246667	0.225667		0.21	1.179	1.313	1.432	0.911	0.971	1.136		0.21	0.376667	0.444667	0.430667	0.242667	0.280667	0.326667
	0.62	0.7353	0.7403	0.7333	0.8087	0.8237	0.7697		0.62	0.5013	0.5023	0.5253	0.6207	0.6097	0.5727		0.62	1.16	1.204	1.255	0.874	0.902	0.863		0.62	0.321667	0.320667	0.314667	0.241667	0.241667	0.233667		0.62	1.153	1.305	1.537	0.849	0.899	1.012		0.62	0.370667	0.372667	0.383667	0.247667	0.277667	0.342667
	1.85	0.7253	0.7183	0.7393	0.7637	0.7827	0.7867		1.85	0.5443	0.5283	0.5463	0.5807	0.6047	0.5807		1.85	1.307	1.173	1.284	0.763	0.774	0.841		1.85	0.326667	0.347667	0.346667	0.239667	0.212667	0.212667		1.85	1.133	1.157	1.398	0.878	0.935	1.03		1.85	0.401667	0.402667	0.423667	0.280667	0.292667	0.336667
	5.6	0.7313	0.7203	0.7243	0.6927	0.7337	0.7237		5.6	0.5413	0.5393	0.5393	0.6597	0.6337	0.6427		5.6	1.176	1.173	1.209	0.76	0.772	0.778		5.6	0.323667	0.329667	0.349667	0.245667	0.234667	0.205667		5.6	1.285	1.339	1.484	0.978	0.966	1.021		5.6	0.408667	0.380667	0.404667	0.260667	0.311667	0.309667
	16.7	0.6503	0.5973	0.6233	0.6687	0.6987	0.7027		16.7	0.5523	0.5593	0.6143	0.6557	0.6337	0.5887		16.7	0.967	0.964	0.998	0.649	0.637	0.594		16.7	0.310667	0.304667	0.299667	0.195667	0.212667	0.203667		16.7	1.003	1.094	1.18	0.839	0.873	0.886		16.7	0.398667	0.427667	0.463667	0.278667	0.304667	0.322667
	50	0.3823	0.3793	0.3623	0.3897	0.4057	0.4187		50	0.5043	0.5033	0.4823	0.5557	0.5657	0.5667		50	0.647	0.604	0.626	0.383	0.369	0.38		50	0.204667	0.216667	0.208667	0.151667	0.165667	0.152667		50	0.61	0.664	0.856	0.601	0.618	0.571		50	0.416667	0.468667	0.417667	0.297667	0.338667	0.312667
	Conc. (uM)	61 n = 1			61 n = 2				Conc. (uM)	61 n = 1			61 n = 2				Conc. (uM)	98 n = 1			98 n = 2				Conc. (uM)	98 n = 1			98 n = 2
	0	1.514	1.406	1.493	0.8237	0.8897	0.9077		0	0.4463	0.4903	0.4863	0.5507	0.5387	0.5937		0	1.458	1.377	1.282	1.10333	1.13133	1.11933		0	0.385667	0.354667	0.391667	0.313	0.411	0.416
	0.023	0.895	1.117	0.888	0.6057	0.8227	0.7667		0.023	0.4813	0.5143	0.4733	0.5167	0.5607	0.5667		0.023	1.493	1.422	1.498	1.18733	1.05633	1.05833		0.023	0.369667	0.363667	0.366667	0.49	0.437	0.362
	0.068	1.228	1.1	1.289	0.5937	0.7897	0.7967		0.068	0.5013	0.4823	0.5343	0.4787	0.5337	0.5697		0.068	1.655	1.492	1.57	1.09833	1.07833	1.08033		0.068	0.457667	0.419667	0.438667	0.379	0.325	0.398
	0.21	1.193	1.192	1.6	0.4777	0.7377	0.7277		0.21	0.4843	0.4803	0.4623	0.5757	0.5577	0.5727		0.21	1.461	1.519	1.638	1.17133	1.01233	1.11333		0.21	0.403667	0.365667	0.379667	0.373	0.308	0.356
	0.62	0.992	0.937	0.903	0.5397	0.6857	0.7027		0.62	0.4493	0.4543	0.4543	0.4637	0.5017	0.4667		0.62	1.554	1.331	1.351	1.16633	1.09333	0.989333		0.62	0.410667	0.336667	0.366667	0.419	0.335	0.32
	1.85	0.64	0.552	0.507	0.3447	0.4797	0.4647		1.85	0.4143	0.4043	0.4013	0.4537	0.4557	0.4707		1.85	1.381	1.338	1.408	1.03033	0.960333	0.941333		1.85	0.393667	0.410667	0.408667	0.343	0.331	0.334
	5.6	0.114	0.126	0.094	0.0477	0.0467	0.0397		5.6	0.0213	0.0223	0.0173	0.0417	0.0217	0.0207		5.6	1.292	1.223	1.327	0.968333	1.00333	0.916333		5.6	0.373667	0.345667	0.372667	0.307	0.313	0.306
	16.7	0.021	0.012	0.016	0.0117	0.0057	0.0037		16.7	0.0133	0.0093	0.0093	0.0367	0.0177	0.0117		16.7	1.16	1.126	1.075	0.762333	0.627333	0.780333		16.7	0.261667	0.288667	0.282667	0.25	0.271	0.247
	50	0.033	0.015	0.018	0.0017	0.0057	0.0007		50	0.0083	0.0343	0.0243	0.0067	0.0097	0.0027		50	0.797	0.734	0.734	0.478333	0.528333	0.528333		50	0.249667	0.254667	0.241667	0.199	0.179	0.169

## Sheet: 7. hemolytic activity
1			60			101			LEI-800			0,1% Triton X-100			0.5% DMSO
0.076563	0.075877	0.078657	0.079063	0.07598	0.077341	0.078625	0.081353	0.081818	0.083916	0.085769	0.08391	3.3133	3.2419	2.5684	0.079804	0.080787	0.091237

## Sheet: 8. time kill kinetics
Time (h)	Untreated		CIP 4xMIC		TMP 4xMIC		TMP 8xMIC		LEI-800 4xMIC		LEI-800 8xMIC
	n = 1	n = 2	n = 1	n = 2	n = 1	n = 2	n = 1	n = 2	n = 1	n = 2	n = 1	n = 2
0	5.021	5.13
0.5	5.562	5.574	5.146	5.267	5.161	5.204	6.217	6.23	5.23	5.021	5.243	5.021
1	6.13	6.13	4.447	4.699	5.041	5.342	4.978	5.097	4.929	5.061	4.431	4.732
2	6.371	5,954*	4.13	3.778	5.322	4.954	5.17609	4.929	5.176	5.041	4.903	5
4	7.663	7.744		2	4.255	4.204	3.544	3.423	3.243	3.061	3.13	3.079
8	9.255	9.279		2	2.845	2.602		2.699	2.778	2	2.301	2
24		10		1.99	2	2	2.301	2	4.875	5.176		1.99

## Sheet: 9. ciprofloxacin synergy
		LEI-800 (µM)
		0			0.096875			0.19375			0.3875			0.775			1.55			3.1			6.2
Ciprofloxacin (nM)	50	0.93757	0.87469	0.87152	0.77591	0.72413	0.73281	0.66841	0.68682	0.66236	0.64414	0.64001	0.67505	0.70096	0.72321	0.76911	0.59519	0.75865	0.60971	0.25224	0.26745	0.33253	0.14831	0.14952	0.15531
	25	0.90025	0.84075	0.7891	0.74245	0.72293	0.70384	0.66163	0.65333	0.70876	0.64809	0.63163	0.68497	0.79765	0.62733	0.63326	0.52519	0.53025	0.54202	0.27046	0.2575	0.33344	0.14902	0.14826	0.15791
	12.5	0.84557	0.84806	0.75599	0.6961	0.68644	0.68426	0.62315	0.64228	0.61626	0.60925	0.62655	0.66689	0.6408	0.60653	0.56709	0.48308	0.45148	0.46444	0.2892	0.23469	0.24207	0.13237	0.14155	0.15221
	6.25	0.87945	0.78	0.75211	0.72177	0.68256	0.66552	0.60904	0.62957	0.63868	0.63914	0.64958	0.6659	0.60191	0.56028	0.55695	0.45091	0.44123	0.44848	0.26281	0.31709	0.27252	0.16274	0.14518	0.15436
	3.125	0.86189	0.7974	0.71551	0.66583	0.76733	0.82841	0.63094	0.75001	0.69921	0.60774	0.61274	0.65891	0.60127	0.59887	0.54869	0.46495	0.47932	0.44787	0.27107	0.25987	0.2829	0.13965	0.14149	0.14218
	1.5625	0.90178	0.79119	0.75917	0.71091	0.70396	0.71499	0.70854	0.65716	0.66702	0.60986	0.64395	0.65746	0.53636	0.57723	0.57102	0.45272	0.45733	0.46339	0.26741	0.26383	0.28066	0.13851	0.14757	0.15133
	0.78125	0.86431	0.83605	0.78976	0.70594	0.7562	0.72211	0.72298	0.67233	0.67978	0.66381	0.65544	0.68149	0.60642	0.57546	0.5753	0.47917	0.48191	0.45105	0.26885	0.26093	0.29667	0.14432	0.15102	0.15229
	0	1.1028	0.883	0.85462	0.76829	0.7669	0.82218	0.77063	0.79309	0.75089	0.78023	0.75978	0.74038	0.60019	0.59034	0.5728	0.46677	0.48266	0.47492	0.29914	0.28654	0.28724	0.15701	0.16189	0.16161
		Plate I												Plate II
	Controls:	control +	control -			Average values		0.894593	0.744283	0.67253	0.653067	0.731093	0.654517	0.284073	0.151047
		0.89654	0.1433					0.843367	0.723073	0.674573	0.654897	0.68608	0.532487	0.287133	0.15173
		1.016	0.14628			control +	0.92322	0.81654	0.688933	0.62723	0.63423	0.604807	0.466333	0.25532	0.142043
		0.88747	0.15125			control -	0.149355	0.803853	0.68995	0.625763	0.65154	0.573047	0.446873	0.28414	0.154093
		0.89287	0.15659					0.7916	0.753857	0.693387	0.626463	0.582943	0.464047	0.27128	0.141107
								0.81738	0.709953	0.677573	0.63709	0.561537	0.457813	0.270633	0.145803
								0.83004	0.728083	0.691697	0.666913	0.585727	0.47071	0.275483	0.14921
								0.946807	0.78579	0.771537	0.76013	0.587777	0.474783	0.290973	0.16017
						Standard Deviation		0.0304166	0.0226424	0.010402	0.0156357	0.0283751	0.0738716	0.0348221	0.00305484
								0.0454145	0.0157628	0.02441	0.0223015	0.078929	0.0070505	0.0331685	0.00438092
						control +	0.0536636	0.0428274	0.00514516	0.0110074	0.0241499	0.0301166	0.0129699	0.0241455	0.00810715
						control -	0.00505111	0.0546541	0.023551	0.0123962	0.0110123	0.0204547	0.0041119	0.023634	0.00717132
								0.0599	0.0670533	0.0487842	0.0230339	0.0242406	0.0128553	0.00940313	0.00106784
								0.0610947	0.00455351	0.0222637	0.0200289	0.0179822	0.0043694	0.007239	0.00538076
								0.0307302	0.0209488	0.0223288	0.0108589	0.0146325	0.0139467	0.0153262	0.00349641
								0.110911	0.0257379	0.01724	0.0162706	0.0113279	0.00648779	0.00578177	0.00223738
