# Supplementary material for: Discovery of isoquinoline sulfonamides as allosteric gyrase inhibitors with activity against fluoroquinolone-resistant bacteria
Source: Nat Chem. 2024 Jun 19;16(9):1462–72. doi: 10.1038/s41557-024-01516-x (PMC11374673; doi:10.1038/s41557-024-01516-x)
Supplement: Supplementary file 5 — Data for the PMBN synergy assay. [file 41557_2024_1516_MOESM5_ESM.xlsx]

## Sheet: ciprofloxacin PMBN
		PMBN (µM)
		0			0.5			1			2			4			8			16			32
Ciprofloxacin (nM)	50	0.2022	0.19834	0.19678	0.19961	0.21212	0.21211	0.22256	0.21359	0.20474	0.17246	0.17354	0.1853	0.17185	0.16459	0.16701	0.1715	0.16454	0.1653	0.1641	0.17382	0.1676	0.16547	0.17154	0.18427				0.23526
	25	0.47771	0.49607	0.4937	0.45792	0.58429	0.51814	0.54928	0.47598	0.46296	0.45755	0.43257	0.42582	0.48114	0.45437	0.3164	0.26289	0.25252	0.24693	0.20488	0.19025	0.19288	0.21734	0.20547	0.20801				0.19994
	12.5	0.87619	0.83216	0.81292	0.80254	0.7009	0.70304	0.73432	0.70346	0.75267	0.72239	0.7157	0.73105	0.69418	0.67268	0.64314	0.54268	0.53477	0.62721	0.63214	0.71811	0.676	0.55563	0.46099	0.48841				0.16086
	6.25	0.87971	0.84822	0.85449	0.82953	0.7868	0.78677	0.78554	0.80823	0.80454	0.80789	0.79124	0.80168	0.75046	0.72635	0.70981	0.68777	0.61372	0.65875	0.60694	0.57718	0.57462	0.56693	0.47253	0.42042				0.14178
	3.125	0.93796	0.92598	0.91937	0.91039	0.85555	0.85093	0.82035	0.85315	0.87346	0.81692	0.83634	0.81767	0.75382	0.72177	0.73073	0.67851	0.65081	0.66869	0.6817	1.0386	0.70263	0.66729	0.66566	0.45604				0.1479
	1.5625	0.96871	0.95204	0.93618	0.89161	0.85199	0.90388	0.90507	0.88801	0.87876	0.89668	0.88648	0.89019	0.74533	0.71242	0.72038	0.62891	0.62516	0.63684	0.70121	0.65904	0.76209	0.67749	0.71785	0.69398				0.15838
	0.78125	0.93669	0.96388	0.97056	0.97883	0.98445	0.95115	0.84728	0.95767	1.0018	0.84414	0.8423	0.92437	0.75583	0.74616	0.72948	0.76071	0.61037	0.64669	0.70653	0.57034	0.65995	0.7014	0.73404	0.88497				0.15379
	0	0.98113	0.99273	0.98992	0.96877	0.91219	0.97049	0.95028	0.94512	0.89339	0.9464	0.94915	0.89526	0.80496	0.71227	0.71802	0.7072	0.65331	0.71931	0.57943	0.65557	0.80559	0.73921	0.75002	0.75396				0.16251
		Plate I												Plate II
	Controls:	control +	control -			Average values		0.199107	0.207947	0.21363	0.1771	0.167817	0.167113	0.168507	0.17376
		1.0367	0.16286					0.48916	0.520117	0.496073	0.438647	0.417303	0.254113	0.196003	0.210273
		0.94627	0.16819			control +	0.945475	0.840423	0.735493	0.73015	0.723047	0.67	0.56822	0.675417	0.501677
		0.91958	0.16039			control -	0.160225	0.860807	0.801033	0.799437	0.80027	0.728873	0.653413	0.586247	0.486627
		0.92136	0.15986					0.92777	0.87229	0.848987	0.823643	0.73544	0.666003	0.807643	0.59633
		0.9279	0.15824					0.95231	0.882493	0.890613	0.891117	0.726043	0.630303	0.707447	0.69644
		0.92104	0.15181					0.957043	0.971477	0.935583	0.87027	0.743823	0.67259	0.645607	0.77347
								0.987927	0.950483	0.929597	0.93027	0.745083	0.693273	0.680197	0.74773
						Standard Deviation		0.00227815	0.00589491	0.00727504	0.00581502	0.00301827	0.00311732	0.00401963	0.00783396
								0.00815398	0.0516093	0.0379964	0.0136478	0.0721816	0.00661233	0.00636792	0.00510335
						control +	0.0417945	0.0264825	0.0474172	0.0203051	0.00628379	0.020923	0.041837	0.0350995	0.0397592
						control -	0.004921	0.0136096	0.0201502	0.00994123	0.00687007	0.0166909	0.0304654	0.0146697	0.0606373
								0.00769416	0.0270067	0.021881	0.00898312	0.0135016	0.0114669	0.163534	0.0992022
								0.0132817	0.0221431	0.0108976	0.00421537	0.0140196	0.00486906	0.0423005	0.0165685
								0.0146481	0.0145551	0.064987	0.0382619	0.0108835	0.0640502	0.0565168	0.0799605
								0.00494099	0.0270866	0.0256885	0.0247813	0.0424042	0.0286876	0.0939572	0.00623558

## Sheet: LEI-800 PMBN
		PMBN (µM)
		0			0.5			1			2			4			8			16			32
LEI-800 (µM)	3.125	0.2026	0.20189	0.19845	0.14891	0.15095	0.15108	0.14911	0.14923	0.1556	0.14686	0.14877	0.14571	0.16054	0.14859	0.15313	0.15018	0.15285	0.15241	0.15116	0.15095	0.15729	0.14613	0.14917	0.14811
	1.5625	0.33983	0.32154	0.32166	0.14527	0.14843	0.14967	0.15008	0.14921	0.15689	0.15241	0.14329	0.14541	0.14515	0.15019	0.13835	0.14876	0.1504	0.14948	0.1527	0.1512	0.15971	0.14087	0.14263	0.14394
	0.78125	0.4149	0.40881	0.43349	0.13501	0.13595	0.13688	0.13799	0.14661	0.15426	0.15359	0.14697	0.14074	0.1464	0.13571	0.13514	0.13673	0.13862	0.13932	0.13841	0.14744	0.15507	0.15212	0.14456	0.13886
	0.390625	0.49057	0.47806	0.49575	0.44028	0.44594	0.45223	0.29872	0.34616	0.3216	0.16573	0.24303	0.14943	0.1402	0.1389	0.12959	0.13967	0.14007	0.14131	0.14517	0.15124	0.15241	0.15852	0.1496	0.14564
	0.195312	0.53495	0.52029	0.51921	0.50108	0.52199	0.52634	0.44198	0.46554	0.49789	0.35411	0.30109	0.30069	0.20872	0.21502	0.20924	0.19577	0.19225	0.18802	0.19973	0.22702	0.23013	0.20968	0.19635	0.19277
	0.0976562	0.5677	0.54983	0.53763	0.52719	0.53633	0.60448	0.5265	0.53038	0.54554	0.52796	0.52304	0.4812	0.33237	0.3512	0.33332	0.25028	0.2429	0.24601	0.23995	0.26502	0.29587	0.26972	0.25681	0.2475
	0.0488281	0.6247	0.58875	0.58732	0.58535	0.58386	0.70312	0.5581	0.55097	0.58979	0.67395	0.61367	0.67388	0.54443	0.57856	0.57839	0.31496	0.31564	0.32195	0.30966	0.32351	0.48315	0.36313	0.34866	0.35753
	0	0.7078	0.66068	0.65038	0.67983	0.69239	0.69876	0.70546	0.76186	0.73561	0.80757	0.75704	0.73136	0.65126	0.70707	0.70277	0.57147	0.56605	0.55997	0.53256	0.54531	0.59055	0.60036	0.53639	0.52203
		Plate I												Plate II
	Controls:	control +	control -			Average values		0.20098	0.183083	0.166103	0.150313	0.15038	0.149807	0.151313	0.150563
		0.7078	0.15872					0.327677	0.262823	0.20512	0.14779	0.149393	0.149653	0.15206	0.152837
		0.66068	0.14263			control +	0.672953	0.419067	0.32577	0.234817	0.135947	0.13694	0.140493	0.146287	0.151487
		0.65038	0.14313			control -	0.142794	0.488127	0.471363	0.460657	0.44615	0.398963	0.365703	0.32216	0.27783
			0.13961					0.524817	0.513527	0.514093	0.51647	0.49677	0.477953	0.46847	0.43918
			0.1359					0.55172	0.538217	0.533717	0.556	0.55577	0.553787	0.53414	0.534627
			0.13748					0.600257	0.58714	0.58551	0.62411	0.615027	0.604063	0.566287	0.604903
			0.13768					0.672953	0.66363	0.6742	0.690327	0.69887	0.722027	0.73431	0.768347
			0.1472
						Standard Deviation		0.00181231	0.000993725	0.00303153	0.00126202	0.00492524	0.00116883	0.00294046	0.00125988
								0.00859384	0.00185242	0.00343374	0.00389685	0.00485143	0.000671185	0.003709	0.0012578
						control +	0.0249965	0.0104975	0.000763428	0.00664613	0.0052468	0.0051789	0.00109393	0.00680942	0.0054311
						control -	0.00693944	0.0074257	0.00488083	0.0193713	0.0408275	0.00472509	0.000698188	0.00317335	0.00538663
								0.0071789	0.0110263	0.022919	0.0250887	0.00285519	0.00316835	0.0136568	0.00727594
								0.0123486	0.034483	0.00821517	0.0209796	0.00866132	0.00302525	0.0228699	0.00911088
								0.0172939	0.0558718	0.0168723	0.0283998	0.0160491	0.00314711	0.0787228	0.00595742
								0.0249965	0.00786466	0.0230435	0.0316591	0.0253564	0.00469743	0.0248821	0.0340489

## Sheet: LEI-801 PMBN
		PMBN (µM)
		0			0.5			1			2			4			8			16			32
LEI-801 (µM)	50	0.48764	0.5464	0.56818	0.15725	0.14368	0.15489	0.15074	0.15383	0.15145	0.14999	0.14873	0.1561	0.14527	0.14914	0.14766	0.19984	0.1452	0.1509	0.14992	0.15199	0.1519	0.14846	0.14919	0.15456				0.23526
	25	0.70128	0.66484	0.61133	0.56051	0.54279	0.54525	0.15286	0.15543	0.15296	0.15177	0.15357	0.15959	0.15247	0.14283	0.13986	0.13937	0.14275	0.14182	0.14861	0.15107	0.14801	0.15177	0.15022	0.15635				0.19994
	12.5	0.76266	0.68301	0.64477	0.54461	0.55753	0.53419	0.51218	0.21225	0.47678	0.14413	0.15676	0.16844	0.15718	0.1492	0.13918	0.14537	0.13359	0.14012	0.13842	0.14253	0.1392	0.13983	0.14701	0.1549				0.16086
	6.25	0.85813	0.7322	0.73136	0.67159	0.6113	0.62898	0.47601	0.50782	0.45584	0.31553	0.34963	0.18161	0.22007	0.1713	0.15841	0.14059	0.13773	0.12889	0.13512	0.13671	0.14399	0.14517	0.15142	0.15968				0.14178
	3.125	0.83821	0.79738	0.73205	0.68629	0.69291	0.71367	0.72814	0.69277	0.68157	0.57431	0.54961	0.59356	0.53799	0.50554	0.41783	0.2861	0.22507	0.3302	0.25507	0.25649	0.20739	0.27288	0.19987	0.19985				0.1479
	1.5625	0.83847	0.77942	0.74038	0.73184	0.75413	0.7454	0.79609	0.73821	0.75788	0.7943	0.77037	0.77195	0.63496	0.53255	0.54981	0.32432	0.3533	0.44624	0.38966	0.33904	0.28963	0.26164	0.29607	0.36442				0.15838
	0.78125	0.82785	0.79996	0.7705	0.73192	0.7576	0.7157	0.82475	0.81102	0.84441	0.86985	0.88727	0.83673	0.70781	0.67666	0.67852	0.43161	0.54769	0.54881	0.37175	0.39213	0.35992	0.3691	0.34255	0.40315				0.15379
	0	1.006	0.81055	0.81323	0.7853	0.78057	0.82569	0.84327	0.88958	0.8703	0.89992	0.90426	0.89093	0.8233	0.74182	0.74921	0.60949	0.60641	0.67366	0.56223	0.63573	0.5706	0.47894	0.43849	0.42622				0.16251
		Plate I												Plate II
	Controls:	control +	control -			Average values		0.534073	0.15194	0.152007	0.151607	0.147357	0.165313	0.15127	0.150737
		0.89654	0.1433					0.65915	0.549517	0.15375	0.154977	0.145053	0.141313	0.14923	0.15278
		1.016	0.14628			control +	0.92322	0.696813	0.545443	0.400403	0.156443	0.14852	0.139693	0.14005	0.147247
		0.88747	0.15125			control -	0.149355	0.773897	0.63729	0.47989	0.282257	0.18326	0.135737	0.138607	0.15209
		0.89287	0.15659					0.789213	0.697623	0.700827	0.572493	0.48712	0.280457	0.23965	0.2242
								0.78609	0.74379	0.76406	0.778873	0.57244	0.37462	0.339443	0.307377
								0.799437	0.735073	0.826727	0.864617	0.687663	0.50937	0.3746	0.3716
								0.876593	0.797187	0.867717	0.89837	0.771443	0.629853	0.58952	0.447883
						Standard Deviation		0.034016	0.00591963	0.00132147	0.00321864	0.00159441	0.0245247	0.000955301	0.00271988
								0.0369417	0.00783807	0.00118864	0.00334386	0.00538272	0.00142563	0.00132393	0.00260247
						control +	0.0536636	0.0491081	0.00954672	0.133827	0.00992704	0.00736418	0.00481862	0.0017823	0.00615458
						control -	0.00505111	0.0595629	0.025305	0.0213974	0.0725167	0.0265552	0.00498013	0.00386154	0.0059426
								0.0437227	0.0116641	0.0198473	0.0179884	0.0507548	0.0431043	0.0228186	0.034422
								0.0403219	0.00917079	0.0240301	0.0109274	0.0447664	0.0520066	0.0408381	0.0427147
								0.023416	0.0172503	0.0137029	0.0209621	0.0142661	0.0549865	0.0133032	0.0248029
								0.0915109	0.0202472	0.018994	0.00555122	0.0367921	0.0310015	0.0328536	0.0225244
